# Supplementary material for: Selective Depletion of Gut Gram-Negative Bacteria Attenuates Alcohol Binge-Induced Cardiovascular Dysfunction by Lowering Cardiac Anandamide Levels
Source: Am J Pathol. 2025 Nov 6;196(1):192–208. doi: 10.1016/j.ajpath.2025.10.010 (PMC12799518; doi:10.1016/j.ajpath.2025.10.010)
Supplement: Supplemental Table S1 [file mmc6.xlsx]

## Sheet: metadata
Supplemental Table 1: Raw Cardiac bulk RNA-sequencing data and associated sample metadata. Complete raw read counts from cardiac bulk RNA sequencing with corresponding sample metadata.
sex	sample_ID	condition
male	ConSal1	ctrl_Sal
male	ConSal2	ctrl_Sal
male	ConSal4	ctrl_Sal
male	ConEtOH1	ctrl_EtOH
male	ConEtOH2	ctrl_EtOH
male	ConEtOH3	ctrl_EtOH
male	ConEtOH4	ctrl_EtOH
male	AntiSal1	ABx_Sal
male	AntiSal3	ABx_Sal
male	AntiSal4	ABx_Sal
male	AntiEtOH1	ABx_EtOH
male	AntiEtOH2	ABx_EtOH
male	AntiEtOH3	ABx_EtOH
male	AntiEtOH4	ABx_EtOH

## Sheet: raw_counts
Gene	ConSal1	ConSal2	ConSal4	ConEtOH1	ConEtOH2	ConEtOH3	ConEtOH4	AntiSal1	AntiSal3	AntiSal4	AntiEtOH1	AntiEtOH2	AntiEtOH3	AntiEtOH4
0610005C13Rik	16	18	9	12	31	8	24	5	9	33	27	26	34	16
0610006L08Rik	0	0	0	0	0	0	1	0	0	0	0	0	0	0
0610007P14Rik	37	86	24	49	72	38	59	12	46	73	49	40	43	36
0610009B22Rik	266	637	190	320	282	212	203	46	445	483	497	406	440	223
0610009E02Rik	3	11	2	3	5	3	4	3	7	9	8	8	4	1
0610009L18Rik	2	4	10	5	10	3	9	3	1	11	5	12	1	4
0610009O20Rik	810	1945	487	785	870	508	513	200	1000	1026	1048	893	958	793
0610010F05Rik	4	6	9	3	6	3	1	2	9	10	28	24	10	1
0610011F06Rik	25	53	63	76	77	19	44	11	53	50	50	39	33	15
0610012G03Rik	299	862	369	401	494	324	420	80	455	463	562	406	378	254
0610025J13Rik	0	1	0	1	1	0	3	1	1	1	2	2	1	2
0610030E20Rik	34	82	26	55	51	46	56	18	33	29	72	62	41	39
0610031O16Rik	1	1	0	1	1	0	0	0	3	0	3	3	3	1
0610037L13Rik	45	204	49	83	140	66	97	32	84	128	125	77	60	50
0610038B21Rik	14	57	29	50	55	22	30	4	20	37	35	43	33	17
0610039H22Rik	0	0	0	0	0	0	1	0	0	1	1	3	1	1
0610039K10Rik	1	6	2	4	2	4	6	1	3	4	2	1	10	3
0610040B10Rik	17	40	16	33	29	11	16	2	20	25	27	20	14	6
0610040J01Rik	1	0	3	1	1	0	2	3	1	1	1	1	1	0
0610043K17Rik	0	0	0	0	0	0	0	0	0	0	1	0	0	0
1010001N08Rik	361	912	432	837	878	407	500	146	541	593	898	784	549	486
1100001I12Rik	0	0	0	0	0	0	0	0	0	0	0	0	0	0
1110001J03Rik	1981	4780	1395	2114	1962	1157	1240	664	2615	2927	2952	2752	2324	1547
1110002L01Rik	13	74	21	26	33	26	31	7	35	32	45	30	16	24
1110002O04Rik	0	0	0	0	1	0	0	0	0	0	0	0	0	0
1110004E09Rik	19	52	76	93	97	48	77	11	34	42	35	31	30	20
1110004F10Rik	729	1793	586	639	775	254	495	380	1640	1662	2054	1888	1854	881
1110006O24Rik	5	12	14	13	16	13	12	3	12	18	11	14	9	4
1110008F13Rik	157	434	1281	1020	1096	996	798	126	341	429	446	506	400	206
1110008L16Rik	39	141	108	152	181	152	135	36	81	97	123	70	90	24
1110008P14Rik	226	608	253	349	336	177	224	56	369	442	397	473	384	208
1110012L19Rik	36	139	47	46	60	18	43	18	73	87	85	77	70	46
1110015O18Rik	0	0	0	0	0	1	0	0	0	0	0	0	0	0
1110017D15Rik	2	0	0	1	1	3	0	0	0	0	0	2	0	0
1110019D14Rik	18	56	27	49	33	23	35	16	29	40	42	45	37	13
1110020A21Rik	0	0	0	0	1	0	0	0	1	0	2	1	0	0
1110025L11Rik	0	0	0	1	2	0	0	0	0	0	0	0	1	0
1110028F11Rik	0	0	0	0	0	0	0	0	0	0	0	0	1	0
1110028F18Rik	0	0	0	0	0	0	0	0	0	0	1	0	0	0
1110032A03Rik	47	173	140	170	184	116	145	45	84	89	110	84	92	53
1110032F04Rik	0	4	1	1	1	2	0	0	1	3	1	1	2	2
1110034G24Rik	159	584	278	338	370	235	187	45	296	342	541	572	296	155
1110036E04Rik	0	0	0	0	0	0	0	0	0	0	0	0	0	0
1110037F02Rik	7	16	10	17	19	5	15	13	9	15	16	22	22	2
1110038B12Rik	7	13	20	15	14	7	25	11	9	18	12	11	13	10
1110038F14Rik	35	82	69	117	132	50	82	31	57	114	96	69	74	42
1110046J04Rik	2	3	1	3	3	1	1	1	1	7	6	5	2	2
1110051M20Rik	39	138	63	88	98	72	64	27	75	103	127	129	98	60
1110057P08Rik	0	1	0	0	1	0	1	2	0	0	1	0	0	0
1110058D11Rik	2	5	5	6	8	2	4	0	4	1	5	4	2	1
1110059E24Rik	81	216	63	122	109	44	81	63	142	144	199	174	172	95
1110059G10Rik	111	247	114	203	242	106	143	33	141	204	200	195	165	82
1110065P20Rik	16	33	19	30	30	16	19	4	19	27	27	13	17	12
1190002N15Rik	121	418	217	318	394	163	242	84	213	238	260	219	223	111
1190003K10Rik	0	0	0	0	0	0	0	0	0	0	0	1	0	0
1190028D05Rik	0	0	0	0	0	0	1	0	0	0	0	0	0	0
1300002E11Rik	83	163	137	143	201	107	143	26	170	177	204	172	186	96
1300017J02Rik	0	1	3	1	1	0	0	0	0	1	1	1	0	1
1500009C09Rik	0	0	0	0	0	0	0	0	0	0	0	0	0	0
1500009L16Rik	11	29	13	13	13	5	22	15	13	21	18	25	8	3
1500011B03Rik	0	0	4	2	1	1	1	0	2	7	2	0	1	1
1500011K16Rik	26	143	121	144	136	52	92	14	88	106	129	116	65	34
1500012K07Rik	0	0	0	0	0	0	0	0	0	0	0	0	0	1
1500015A07Rik	8	38	10	26	33	15	19	2	10	18	16	14	11	11
1500015L24Rik	0	0	0	0	0	0	0	0	0	0	0	0	0	0
1500015O10Rik	2	16	0	5	0	0	0	0	1	2	12	3	1	3
1500017E21Rik	69	103	72	95	115	59	127	33	100	59	77	87	77	30
1500026H17Rik	1	0	0	0	0	1	1	0	0	1	0	0	0	0
1500035N22Rik	0	0	0	0	0	0	0	0	0	0	0	0	0	0
1520401A03Rik	0	0	0	0	0	0	0	0	0	0	0	0	0	0
1600002D24Rik	0	0	0	0	0	0	0	0	0	0	0	0	0	0
1600002H07Rik	5	7	1	15	6	6	8	2	9	16	10	9	12	5
1600002K03Rik	27	75	67	61	54	45	40	23	54	51	39	47	51	15
1600012H06Rik	39	124	66	106	111	73	66	14	74	82	74	68	82	33
1600014C10Rik	296	590	77	151	123	79	93	29	385	304	365	301	310	328
1600014C23Rik	0	1	4	1	2	2	0	0	1	1	0	0	2	0
1600015I10Rik	6	2	1	2	1	3	0	0	0	1	5	3	2	0
1600019K03Rik	0	0	0	0	0	0	0	0	0	1	0	0	0	0
1600020E01Rik	21	63	36	45	35	30	40	16	38	28	56	54	37	13
1600023N17Rik	0	0	0	1	0	2	0	0	0	0	2	1	1	0
1600025M17Rik	0	0	0	0	2	0	0	0	0	0	0	0	0	0
1600027J07Rik	0	0	0	0	0	0	0	0	0	0	0	0	0	0
1600029O15Rik	0	1	1	1	2	0	1	0	0	1	1	0	1	1
1700001C02Rik	0	0	1	0	0	0	1	1	0	0	0	0	0	0
1700001C19Rik	0	0	0	0	0	0	0	0	0	0	0	0	0	0
1700001D01Rik	0	0	1	0	0	0	0	0	0	1	1	0	0	0
1700001G01Rik	0	0	0	0	0	1	0	0	0	0	0	0	0	0
1700001G11Rik	1	5	3	2	2	0	2	1	1	2	6	5	4	2
1700001G17Rik	1	5	0	5	1	0	1	0	0	1	0	2	0	1
1700001J03Rik	1	2	0	3	1	1	3	1	3	4	5	9	14	18
1700001J11Rik	0	1	1	1	0	0	0	0	3	1	2	4	0	1
1700001K19Rik	0	1	0	0	2	3	0	0	0	0	2	0	0	0
1700001K23Rik	0	0	0	0	0	1	0	0	0	0	0	0	0	0
1700001L05Rik	0	2	0	1	0	2	0	1	1	0	0	0	3	1
1700001L19Rik	0	0	0	0	0	0	0	0	0	0	0	1	0	0
1700001O22Rik	0	1	1	0	2	0	2	0	0	0	2	6	2	0
1700001P01Rik	0	0	0	0	0	0	1	0	0	0	1	0	2	0
1700003E16Rik	6	13	34	45	65	14	22	9	20	25	47	19	32	8
1700003F12Rik	1	0	0	0	0	0	0	0	0	0	0	1	1	0
1700003G13Rik	0	0	0	0	0	0	0	0	0	0	0	0	1	0
1700003G18Rik	0	0	0	1	2	1	1	0	0	0	1	0	0	1
1700003H04Rik	0	0	0	0	0	0	0	0	0	1	0	0	0	0
1700003I22Rik	0	0	0	3	4	0	1	0	0	1	0	0	0	0
1700003L19Rik	0	0	0	0	0	0	0	0	1	0	0	0	0	0
1700003M07Rik	0	1	1	0	1	1	0	0	0	0	0	0	0	0
1700003P14Rik	0	0	0	1	0	0	0	0	0	0	1	0	0	0
1700006A11Rik	0	0	1	0	0	0	0	0	0	0	0	0	0	0
1700006E09Rik	0	0	0	0	0	0	0	0	0	0	0	0	0	0
1700006F04Rik	0	0	0	0	0	1	0	1	0	0	0	0	0	0
1700006H20Rik	0	0	0	0	0	0	0	0	0	1	0	0	0	0
1700006H21Rik	0	0	0	0	0	0	0	0	0	1	0	0	0	0
1700007B14Rik	1	1	1	2	5	1	2	0	0	3	3	2	0	2
1700007F19Rik	0	0	0	0	0	0	0	0	0	1	0	0	1	0
1700007G11Rik	0	0	0	0	1	0	0	0	0	0	0	0	0	0
1700007J10Rik	0	0	0	0	0	0	1	0	0	0	0	0	0	0
1700007K09Rik	0	0	0	0	0	0	0	0	0	0	1	0	0	0
1700007K13Rik	0	0	0	0	0	0	0	0	0	0	0	2	0	0
1700007L15Rik	8	20	14	18	30	15	16	4	14	15	24	20	13	6
1700007P06Rik	0	0	0	0	0	0	0	0	0	0	0	0	0	0
1700008C04Rik	0	0	0	0	0	0	0	0	0	0	2	0	0	0
1700008J07Rik	4	12	9	10	16	8	4	8	6	2	11	13	17	4
1700008K24Rik	0	0	0	0	0	0	0	0	0	0	0	0	1	0
1700008O03Rik	0	0	0	1	0	0	0	0	0	0	0	0	0	0
1700008P02Rik	0	0	0	0	0	0	0	0	0	0	0	0	0	0
1700009C05Rik	0	0	0	0	0	0	0	0	0	0	0	0	0	0
1700009J07Rik	0	0	0	1	0	0	0	0	2	0	1	0	0	1
1700009N14Rik	0	0	0	0	0	0	0	0	0	0	0	0	0	0
1700010B08Rik	0	0	0	1	0	0	0	0	0	1	0	1	0	0
1700010D01Rik	0	0	0	0	0	0	0	0	0	0	0	0	0	0
1700010I02Rik	0	0	0	0	0	0	2	0	0	0	0	0	0	0
1700010I14Rik	1	2	1	1	0	0	2	0	1	0	0	1	0	0
1700010J16Rik	0	0	0	0	0	0	0	0	0	0	0	1	0	0
1700010L04Rik	0	0	0	0	0	0	0	0	0	0	0	0	0	0
1700011B04Rik	0	0	0	1	0	0	0	0	0	1	0	0	0	0
1700011C11Rik	0	0	0	0	0	0	0	0	0	0	0	0	0	0
1700011E24Rik	0	0	0	0	0	0	0	0	0	1	1	0	0	0
1700011H14Rik	3	5	15	13	14	4	14	5	15	18	13	12	19	14
1700011I03Rik	2	1	14	10	6	10	4	2	2	3	3	10	11	6
1700011L22Rik	0	2	0	1	1	0	0	0	1	0	2	0	0	0
1700011M02Rik	0	0	0	1	0	0	0	0	0	2	0	0	0	0
1700012A03Rik	0	0	0	1	0	0	0	0	0	0	0	0	0	0
1700012B07Rik	0	0	0	0	0	0	0	0	0	0	0	0	0	0
1700012B09Rik	0	0	0	0	0	0	0	0	0	0	0	0	0	0
1700012C14Rik	0	0	0	0	0	0	0	0	0	0	0	0	0	0
1700012D14Rik	0	1	0	0	1	0	1	0	1	0	3	0	1	0
1700012D16Rik	0	0	1	0	0	0	0	0	0	1	0	0	0	0
1700012H19Rik	1	0	0	0	0	0	0	0	0	0	1	0	0	0
1700012I11Rik	0	0	0	0	1	0	0	0	0	0	1	0	0	0
1700012P22Rik	1	0	0	0	0	0	0	0	0	1	0	0	0	0
1700013D24Rik	0	0	0	0	0	0	1	0	0	0	0	0	0	0
1700013F07Rik	0	0	0	0	0	0	0	0	0	0	0	0	0	0
1700013G24Rik	0	0	0	0	0	0	0	0	0	0	0	1	0	0
1700013H16Rik	0	0	0	0	1	0	0	0	0	0	1	0	0	0
1700013N06Rik	0	0	0	0	0	0	0	0	1	0	0	0	1	1
1700015E13Rik	0	0	0	0	0	0	0	0	0	0	0	1	1	0
1700015F17Rik	0	0	0	0	2	0	0	0	0	0	0	0	0	1
1700015G11Rik	0	1	0	0	0	0	0	0	0	0	0	0	0	0
1700016A09Rik	4	22	6	12	12	3	3	2	11	9	8	6	9	7
1700016C15Rik	0	0	0	0	0	0	0	0	0	0	0	0	0	0
1700016D06Rik	0	0	0	0	0	0	0	0	1	0	0	0	0	0
1700016G22Rik	0	0	0	0	0	0	0	0	0	0	0	0	0	0
1700016H13Rik	0	0	0	0	0	0	0	0	0	0	1	0	0	0
1700016J18Rik	0	0	0	0	0	0	0	0	0	0	0	0	0	0
1700016K19Rik	0	0	0	1	0	0	0	0	0	0	0	0	0	1
1700016L04Rik	0	0	0	0	1	0	0	1	0	0	0	1	0	0
1700016L21Rik	0	0	0	0	0	0	1	0	0	0	0	0	0	0
1700016P04Rik	0	0	0	0	0	0	0	0	0	0	0	0	0	0
1700017B05Rik	47	75	29	29	43	38	42	10	49	62	58	92	62	50
1700017D01Rik	0	1	0	0	0	0	0	0	0	0	0	0	0	0
1700017G19Rik	0	0	0	0	2	0	0	0	1	3	1	1	0	0
1700017J07Rik	1	0	0	0	0	0	0	0	0	0	0	0	0	0
1700017L05Rik	0	0	0	0	0	0	0	0	0	0	0	0	0	0
1700017M07Rik	0	0	1	0	0	0	0	0	1	0	0	0	0	0
1700017N19Rik	0	0	1	0	0	0	0	0	0	0	0	0	0	0
1700018A04Rik	0	0	0	0	0	0	0	0	0	0	1	0	0	0
1700018B08Rik	0	1	0	0	0	0	0	1	0	0	0	0	0	0
1700018B24Rik	0	0	0	0	2	0	3	0	0	0	0	0	0	0
1700018C11Rik	0	0	0	0	0	0	0	0	0	0	0	0	0	1
1700018G05Rik	0	0	0	0	0	0	0	0	0	0	0	0	0	0
1700018L02Rik	9	18	14	22	20	23	12	0	21	6	15	14	11	9
1700019A02Rik	0	0	1	0	1	0	1	0	0	0	1	0	0	0
1700019B03Rik	1	0	0	0	0	0	0	0	1	0	1	1	1	0
1700019B21Rik	0	0	0	0	0	0	0	0	2	0	0	0	0	0
1700019C18Rik	0	0	0	0	0	0	0	1	0	0	1	0	0	0
1700019D03Rik	0	0	0	0	0	0	0	0	0	0	0	0	0	0
1700019E08Rik	0	0	0	0	0	0	0	0	0	0	0	0	0	0
1700019G24Rik	0	0	1	0	0	1	0	0	1	0	0	0	0	1
1700019J19Rik	0	0	1	0	0	0	0	0	1	0	0	0	1	0
1700019L22Rik	0	0	0	0	0	0	1	0	0	0	0	0	0	0
1700019M22Rik	0	0	0	0	1	0	0	0	1	1	0	0	0	0
1700019N19Rik	0	0	1	0	0	0	0	0	0	2	0	0	0	0
1700019O17Rik	0	1	0	0	0	1	0	0	0	0	0	3	0	0
1700019P21Rik	0	0	0	0	0	0	0	0	0	0	0	0	0	0
1700020D05Rik	8	22	7	11	6	3	5	5	17	40	35	27	28	9
1700020D12Rik	0	0	0	0	0	0	0	0	0	0	0	0	0	0
1700020G17Rik	0	0	0	0	0	0	0	0	0	0	0	0	0	0
1700020I14Rik	136	559	668	775	1003	331	694	152	400	666	764	598	511	211
1700020L24Rik	0	0	0	0	0	0	0	0	0	0	0	0	1	0
1700020M21Rik	0	0	0	1	0	0	0	0	0	0	0	0	0	0
1700020N01Rik	0	0	0	0	1	0	0	0	0	1	0	0	2	0
1700020N18Rik	0	0	0	0	0	0	1	0	1	0	0	0	1	0
1700021F02Rik	0	0	0	0	0	0	0	0	0	0	0	0	0	0
1700021F05Rik	290	685	228	306	507	278	300	35	382	403	585	323	351	238
1700021F07Rik	0	0	0	0	0	0	0	0	0	0	0	0	0	0
1700021N21Rik	0	0	0	0	0	0	0	0	1	0	0	0	0	0
1700022A21Rik	0	0	0	0	0	0	0	0	0	0	0	0	0	0
1700022A22Rik	0	0	0	0	0	0	0	0	0	0	1	1	0	0
1700022E09Rik	0	0	0	0	0	0	1	0	0	1	1	1	0	0
1700022H01Rik	2	4	0	1	0	0	2	0	2	2	3	1	2	1
1700022H16Rik	0	0	0	0	0	0	1	0	0	0	0	0	0	0
1700022I11Rik	1	0	0	0	1	0	0	0	1	0	0	0	0	0
1700022N22Rik	0	1	1	1	0	0	2	0	0	2	0	1	0	2
1700023C21Rik	0	0	0	0	1	0	0	0	0	0	1	0	1	0
1700023F02Rik	0	0	0	0	0	0	0	0	0	1	1	0	0	0
1700023F06Rik	0	0	0	0	0	0	0	0	0	0	1	1	0	1
1700023G09Rik	0	0	0	0	0	0	0	0	0	0	0	0	0	0
1700024B18Rik	0	0	0	0	0	0	0	0	0	0	0	0	0	0
1700024G13Rik	0	0	0	0	0	0	0	0	0	0	0	0	0	0
1700024I08Rik	0	0	0	0	0	0	0	0	0	0	0	0	0	0
1700024N05Rik	0	0	0	0	0	0	0	0	0	0	0	0	0	0
1700024P04Rik	0	0	1	0	0	0	0	0	0	1	0	0	0	0
1700024P16Rik	0	1	0	2	0	0	2	1	1	2	0	1	1	0
1700025C18Rik	1	0	1	0	1	0	0	0	0	1	0	2	2	1
1700025D23Rik	0	0	0	0	0	0	0	0	0	0	0	0	0	0
1700025F22Rik	0	0	0	0	0	0	0	0	0	0	0	0	0	0
1700025F24Rik	0	0	0	0	0	0	0	0	0	0	0	0	0	0
1700025G04Rik	171	393	138	165	211	112	169	77	172	167	181	214	199	150
1700025J12Rik	0	0	0	0	0	0	0	0	0	0	0	0	0	0
1700025K04Rik	0	0	1	0	1	0	0	0	0	0	0	0	0	0
1700025K24Rik	0	1	0	1	0	0	0	0	0	0	0	1	1	1
1700025M24Rik	0	0	0	0	0	0	0	0	1	0	0	0	0	0
1700025N23Rik	0	0	0	0	0	0	0	0	0	0	0	0	0	0
1700026D11Rik	0	0	0	0	0	0	0	0	0	0	0	0	0	0
1700026F02Rik	1	0	0	0	0	0	0	0	0	0	0	0	0	0
1700026J12Rik	0	0	0	0	0	0	0	0	0	0	0	0	1	0
1700026J14Rik	0	0	0	0	0	0	1	0	0	0	3	1	0	1
1700027A15Rik	0	0	0	0	0	0	0	0	1	0	0	0	0	0
1700027F06Rik	1	0	2	1	1	0	1	0	2	3	2	5	0	0
1700027F09Rik	0	0	0	1	0	0	1	0	0	0	0	1	0	0
1700027J07Rik	0	0	0	0	0	0	0	0	0	0	0	0	0	0
1700028B04Rik	0	0	4	3	2	1	1	0	0	1	0	1	2	1
1700028D13Rik	0	0	0	0	0	0	1	0	0	1	0	0	0	0
1700028E10Rik	0	0	0	0	0	1	0	0	0	0	0	0	0	1
1700028I16Rik	0	0	1	0	0	0	0	0	0	0	0	0	0	0
1700028M03Rik	0	0	0	1	0	0	0	0	0	0	1	0	1	0
1700028P14Rik	0	0	0	0	0	0	1	0	1	0	0	0	0	0
1700028P15Rik	0	0	0	0	0	0	0	0	0	0	0	0	0	0
1700029B22Rik	0	0	0	0	0	0	0	0	0	0	0	0	0	0
1700029F12Rik	0	0	0	0	0	0	0	0	0	0	0	0	0	0
1700029H14Rik	0	0	0	0	0	0	0	0	0	0	0	0	0	0
1700029I15Rik	0	0	2	4	5	1	5	1	2	2	10	11	10	3
1700029J03Rik	0	0	0	0	0	0	0	0	0	0	0	0	0	0
1700029J07Rik	2	15	4	11	16	7	7	4	5	15	7	14	12	9
1700029M03Rik	0	0	0	0	0	0	0	0	0	0	0	2	0	0
1700029M20Rik	1	1	1	0	0	0	0	0	0	0	0	0	0	0
1700029N11Rik	0	0	0	0	0	0	0	0	0	0	0	0	0	0
1700029P11Rik	0	2	0	0	0	0	1	0	0	1	0	0	0	0
1700030A11Rik	0	0	0	0	0	0	0	0	0	0	1	0	0	0
1700030C10Rik	0	7	1	1	1	1	1	0	4	4	5	5	3	4
1700030F04Rik	0	0	0	0	0	0	0	0	0	0	0	0	0	0
1700030F18Rik	0	0	0	0	0	0	0	0	0	0	0	0	0	0
1700030K09Rik	28	66	18	32	40	12	35	10	33	43	32	31	38	22
1700030L20Rik	0	0	0	0	0	0	0	0	0	0	0	1	0	0
1700030L22Rik	0	0	0	0	0	0	0	0	0	0	0	0	0	0
1700030M09Rik	0	0	0	0	1	0	1	1	0	0	0	2	1	1
1700030N03Rik	0	0	0	1	0	0	0	0	0	0	0	0	0	0
1700030O20Rik	0	0	0	0	0	0	0	0	0	0	0	0	0	0
1700031A10Rik	0	0	0	0	0	1	0	0	0	0	0	0	1	0
1700031L13Rik	0	0	0	1	0	0	0	0	0	0	0	0	0	0
1700031M16Rik	0	0	0	0	0	0	0	0	0	0	1	0	0	0
1700031P21Rik	0	0	0	0	1	0	0	0	0	0	0	0	0	0
1700034E13Rik	0	0	0	0	0	0	0	0	0	0	0	0	0	0
1700034G24Rik	0	0	0	0	0	0	0	0	0	0	0	1	0	0
1700034H15Rik	1	0	1	2	1	0	1	2	0	0	4	1	1	2
1700034I23Rik	30	99	63	71	132	68	58	14	56	39	130	48	54	27
1700034J05Rik	0	0	0	0	0	0	0	1	0	0	0	0	0	0
1700034K08Rik	0	0	0	0	0	0	0	1	1	0	0	0	0	0
1700034O15Rik	0	0	0	0	0	0	0	0	0	0	0	0	0	0
1700034P13Rik	0	1	0	0	1	0	0	0	0	0	0	0	0	0
1700036A12Rik	0	0	0	0	0	0	0	0	0	2	1	0	1	2
1700036G14Rik	0	0	0	0	0	0	0	0	0	0	0	0	0	1
1700037C18Rik	0	4	0	0	2	1	4	1	3	2	1	0	0	0
1700037H04Rik	4	32	5	17	9	11	7	4	6	11	6	9	12	7
1700039E15Rik	0	1	0	0	0	0	0	0	1	0	0	1	0	0
1700039E22Rik	0	0	0	0	0	0	0	0	0	0	0	1	0	0
1700039I01Rik	0	1	0	0	0	0	0	0	0	0	0	2	0	0
1700039M10Rik	0	0	0	0	0	1	0	0	0	0	1	0	1	0
1700040D17Rik	1	1	0	1	1	0	1	0	0	0	1	1	1	1
1700040L02Rik	68	159	289	274	367	137	275	46	142	157	201	165	107	69
1700041A01Rik	1	0	0	0	0	1	0	0	1	0	0	2	1	0
1700041C23Rik	0	0	0	0	2	0	0	0	0	0	0	0	0	0
1700041M19Rik	0	0	0	0	0	0	0	0	0	0	0	0	0	0
1700042G15Rik	0	0	0	0	0	0	0	0	0	0	0	0	0	0
1700042O10Rik	0	0	0	0	0	0	0	0	0	0	0	0	0	0
1700044C05Rik	0	0	0	0	0	0	1	0	0	0	0	2	0	0
1700044K03Rik	0	0	0	1	0	0	0	0	0	1	2	0	0	0
1700045H11Rik	0	0	0	0	0	0	0	0	0	0	0	0	0	0
1700046C09Rik	0	0	0	0	0	0	0	0	0	0	1	0	0	0
1700047A11Rik	0	0	0	1	3	0	0	0	0	0	0	0	0	0
1700047E10Rik	0	0	0	0	0	0	0	0	0	3	0	0	1	0
1700047G03Rik	0	0	0	0	0	0	0	0	1	0	0	1	1	0
1700047L14Rik	0	0	0	0	0	0	0	0	0	0	0	0	0	0
1700047M11Rik	1	0	0	0	0	0	0	1	0	1	1	0	0	0
1700048F04Rik	0	0	1	0	0	0	0	0	0	1	1	0	0	0
1700048O14Rik	0	1	0	0	0	0	0	0	0	0	0	0	0	0
1700049E15Rik	0	0	0	0	0	0	0	0	0	0	0	0	0	0
1700049E22Rik	0	0	0	0	1	0	0	0	0	0	1	0	0	0
1700049J03Rik	0	0	0	0	0	0	0	0	0	0	0	0	0	0
1700049L16Rik	0	0	0	0	0	0	0	0	0	1	2	0	0	0
1700051A21Rik	0	0	0	0	0	0	0	0	0	0	0	0	0	0
1700052I22Rik	0	0	0	0	0	0	0	0	0	0	0	0	0	0
1700052K11Rik	19	38	34	55	75	48	26	13	26	39	40	45	36	19
1700054A03Rik	0	0	0	0	0	0	0	0	0	0	0	0	0	0
1700054K19Rik	0	0	0	0	0	0	0	0	0	0	0	0	0	0
1700054M17Rik	0	0	0	0	0	0	0	0	0	0	0	0	0	0
1700054O19Rik	1	7	6	4	9	8	7	2	6	16	7	7	4	4
1700055C04Rik	0	0	0	0	0	0	0	0	1	0	0	0	0	0
1700055D18Rik	5	26	5	10	21	6	12	1	12	14	14	11	15	10
1700056E22Rik	4	5	6	2	10	1	4	0	3	6	10	2	4	1
1700057G04Rik	0	0	0	0	0	0	0	0	0	0	0	0	0	0
1700057H15Rik	0	0	0	0	0	0	0	0	0	0	0	0	0	0
1700057H21Rik	0	0	0	0	0	0	0	0	1	0	0	0	0	0
1700060C16Rik	0	0	0	0	0	0	1	0	0	0	0	0	0	0
1700060C20Rik	0	0	0	1	1	0	0	0	0	0	0	0	0	0
1700061F12Rik	0	0	0	0	0	0	0	0	1	1	0	0	1	0
1700061G19Rik	0	0	0	0	0	0	0	0	0	0	0	0	0	0
1700061I17Rik	0	0	0	0	1	0	0	0	0	0	1	1	0	0
1700061J23Rik	0	0	0	0	0	0	0	0	0	0	0	0	0	1
1700062C10Rik	0	0	0	0	0	0	0	0	0	0	0	0	0	0
1700063A18Rik	0	0	0	0	0	0	0	0	0	0	0	0	0	0
1700063D05Rik	0	0	1	0	0	0	1	0	0	0	0	2	1	0
1700063H04Rik	0	0	0	0	0	0	0	0	0	0	1	0	0	0
1700063H06Rik	0	0	1	0	0	0	0	0	0	0	0	1	1	0
1700063O14Rik	0	0	0	0	0	0	0	0	0	0	0	0	0	0
1700064F23Rik	0	0	0	1	0	0	0	0	0	1	0	0	0	0
1700064J06Rik	0	0	1	0	1	0	0	0	1	0	0	0	0	1
1700064M15Rik	0	0	0	0	0	0	0	0	0	0	1	0	0	0
1700065D16Rik	0	0	0	0	0	0	1	0	0	0	1	0	0	0
1700065I16Rik	0	0	0	0	0	0	0	0	0	0	0	0	0	0
1700065J11Rik	0	0	0	0	0	0	0	1	0	0	0	0	0	0
1700065J18Rik	2	1	1	1	0	2	3	0	3	1	1	4	5	1
1700065L07Rik	0	0	0	0	0	0	0	0	0	0	0	0	0	0
1700065O20Rik	0	0	1	0	0	0	0	0	0	0	0	0	0	0
1700066B17Rik	0	1	4	3	0	0	3	0	2	3	1	0	1	0
1700066B19Rik	0	0	0	0	1	0	0	0	0	0	1	0	0	0
1700066C05Rik	0	0	0	2	1	1	1	0	0	1	0	1	2	0
1700066J03Rik	0	0	0	0	1	0	0	0	0	0	0	0	0	0
1700066M21Rik	2	2	10	11	9	3	4	0	4	2	3	1	1	0
1700066N21Rik	0	0	1	0	0	0	0	0	0	0	0	0	0	0
1700066O22Rik	0	0	0	0	0	0	0	0	0	0	0	0	0	0
1700067G17Rik	0	0	0	0	2	0	0	0	0	1	0	0	1	0
1700067K01Rik	0	0	0	0	0	0	0	0	0	0	0	0	0	0
1700067P10Rik	0	0	0	0	0	0	0	0	0	0	1	0	0	0
1700069L16Rik	0	0	0	0	0	0	0	0	1	0	0	0	0	0
1700069P05Rik	0	0	0	0	0	0	0	0	0	0	0	0	1	0
1700071K01Rik	1	1	1	0	1	1	0	0	0	1	0	2	1	2
1700072B07Rik	0	0	0	0	1	0	0	0	0	0	0	0	0	0
1700072I22Rik	0	0	0	0	0	0	1	0	0	0	0	1	0	0
1700072O05Rik	0	0	0	0	0	1	0	0	0	0	0	0	0	0
1700074H08Rik	0	0	0	0	0	0	0	0	0	0	0	0	0	0
1700074P13Rik	0	0	0	0	0	0	0	0	0	0	2	0	0	0
1700080E11Rik	0	0	1	0	0	1	0	0	0	0	0	0	0	0
1700080G11Rik	0	0	1	0	0	0	0	0	1	0	1	1	1	0
1700080N15Rik	0	0	0	0	0	0	0	0	0	0	0	0	0	0
1700080O16Rik	0	0	0	0	0	0	0	0	0	0	0	0	0	0
1700081B01Rik	0	0	0	0	0	0	0	0	0	0	0	0	1	0
1700081H04Rik	0	0	0	0	0	0	0	1	0	0	0	0	0	0
1700083H02Rik	0	0	0	0	0	0	0	0	0	0	0	0	0	0
1700084D21Rik	0	0	0	0	0	0	0	0	0	0	0	0	0	1
1700084E18Rik	5	7	8	9	8	9	16	1	4	1	4	8	4	2
1700084F23Rik	0	0	0	0	0	0	0	0	0	0	0	0	0	0
1700084J12Rik	1	14	9	3	10	7	5	3	9	6	14	9	6	5
1700084M14Rik	0	0	0	0	0	0	0	0	0	0	0	0	0	0
1700085C21Rik	0	0	0	0	0	0	0	0	0	0	0	0	1	0
1700086D15Rik	3	10	8	11	12	3	9	0	5	11	11	9	9	2
1700086L19Rik	0	0	1	0	1	0	0	0	0	0	0	0	0	0
1700086O06Rik	0	0	0	1	0	1	2	0	1	1	1	1	1	0
1700086P04Rik	0	0	0	1	1	1	0	0	0	2	1	2	0	0
1700087I21Rik	0	0	0	1	1	1	0	0	1	1	2	2	0	0
1700088E04Rik	0	2	3	3	3	1	2	0	0	2	0	0	0	1
1700092C02Rik	0	0	0	0	0	0	0	0	0	0	0	0	0	0
1700092C10Rik	0	0	0	0	0	0	0	0	0	0	0	0	0	0
1700092E19Rik	0	0	0	0	0	0	0	0	0	0	0	0	0	0
1700092K14Rik	1	0	0	0	1	0	1	1	0	1	0	0	0	0
1700093K21Rik	0	2	0	0	0	2	1	0	1	1	1	1	1	0
1700094D03Rik	50	194	60	56	66	48	61	18	90	91	82	85	76	53
1700094J05Rik	0	0	0	0	0	0	0	0	0	0	0	0	0	0
1700094M24Rik	0	0	0	1	1	0	1	0	1	0	0	0	0	0
1700095B10Rik	0	0	0	0	0	0	0	0	0	0	1	0	0	0
1700095J03Rik	0	0	0	0	1	1	0	0	1	0	0	0	0	0
1700095J12Rik	0	0	0	0	0	0	0	0	0	0	1	2	2	0
1700096K18Rik	0	0	8	6	8	8	2	0	0	2	2	2	0	0
1700096P03Rik	0	0	0	0	0	0	1	0	0	0	0	0	0	0
1700100I10Rik	0	0	0	0	0	0	0	0	0	0	0	0	0	0
1700100L14Rik	0	0	1	1	0	0	0	0	0	0	0	0	0	0
1700101G07Rik	0	0	1	0	1	0	0	0	1	0	0	0	0	0
1700101O22Rik	0	0	0	0	0	0	0	0	0	0	0	0	0	0
1700102H20Rik	0	1	4	4	1	1	3	0	0	0	1	2	2	0
1700102J08Rik	0	0	0	0	0	0	0	0	0	0	0	0	0	0
1700102P08Rik	1	2	1	11	3	1	6	1	3	4	10	7	4	5
1700104L18Rik	0	0	0	0	0	0	0	0	0	0	0	0	0	0
1700105P06Rik	0	3	1	4	5	5	4	3	2	1	2	3	0	1
1700108F19Rik	0	0	0	1	1	2	1	0	0	0	1	1	0	0
1700108J01Rik	0	0	0	0	0	0	0	0	0	0	0	0	0	0
1700109G14Rik	0	0	0	0	0	1	0	0	0	0	0	0	0	0
1700109G15Rik	0	0	0	0	0	1	0	0	0	0	0	0	0	0
1700109H08Rik	35	80	65	73	93	66	53	13	64	71	63	92	73	32
1700109I08Rik	0	0	0	0	0	0	0	0	0	0	0	1	0	0
1700109K24Rik	0	0	2	1	0	1	0	0	0	0	0	0	0	0
1700110C19Rik	0	0	0	0	0	0	1	0	0	0	0	3	0	0
1700110I07Rik	0	0	0	0	0	0	0	0	0	0	1	1	0	1
1700111N16Rik	0	0	0	0	0	0	0	0	0	0	0	0	0	0
1700112D23Rik	0	0	0	0	0	0	0	0	0	0	0	0	0	0
1700112E06Rik	24	44	14	13	39	22	17	0	36	34	31	38	33	25
1700112H15Rik	0	0	0	0	0	0	0	0	0	0	0	0	0	0
1700112J05Rik	0	0	0	0	0	0	1	0	1	0	0	0	1	0
1700112J16Rik	1	0	1	1	0	0	0	0	0	0	1	1	0	0
1700113A16Rik	5	6	5	4	15	6	6	1	2	7	4	6	2	0
1700113B09Rik	0	0	1	0	0	1	0	0	0	0	0	0	0	0
1700113H08Rik	2	1	1	3	6	2	2	1	4	2	5	0	1	0
1700116B05Rik	0	0	0	0	0	0	0	0	0	0	0	0	1	0
1700116H05Rik	0	0	0	2	1	1	0	0	0	3	1	2	2	0
1700119H24Rik	1	1	0	0	0	0	0	0	0	0	1	2	1	0
1700120C14Rik	87	180	142	184	246	160	260	29	115	130	130	134	114	75
1700120E14Rik	0	0	0	0	0	0	0	0	0	0	0	0	0	0
1700120G07Rik	0	0	0	0	0	0	0	0	0	0	0	0	0	0
1700121L16Rik	0	0	0	0	0	0	0	0	0	0	0	0	1	0
1700121N20Rik	0	0	0	0	0	0	0	0	0	0	0	0	0	0
1700122C19Rik	0	0	1	1	1	0	0	0	0	2	1	0	0	0
1700122E12Rik	0	1	0	0	0	0	0	0	0	0	0	0	0	0
1700122O11Rik	0	0	0	1	0	0	0	0	0	0	0	0	0	0
1700123J17Rik	0	0	0	1	4	1	1	0	0	0	0	1	3	0
1700123K08Rik	0	0	0	1	1	0	1	0	0	1	0	0	0	0
1700123L14Rik	0	0	0	0	0	0	0	0	0	0	1	0	0	0
1700123M08Rik	9	6	6	14	14	8	11	3	9	8	4	7	5	4
1700123O12Rik	0	0	0	0	0	0	0	0	1	0	1	0	0	1
1700123O20Rik	41	85	22	76	67	33	54	11	40	45	61	68	49	34
1700123O21Rik	0	0	0	0	0	0	0	0	0	0	1	0	1	0
1700125G02Rik	0	0	0	0	0	0	0	0	0	0	0	0	0	0
1700125G22Rik	0	0	0	0	0	1	0	0	0	0	1	0	0	0
1700125H03Rik	0	0	0	0	0	0	0	0	0	0	0	0	0	0
1700125H20Rik	0	0	0	0	0	0	0	0	0	0	0	0	0	0
1700126G02Rik	0	0	0	0	0	0	0	0	0	1	1	0	0	0
1700128E19Rik	1	0	0	0	0	1	0	0	0	0	0	0	0	0
1700128F08Rik	0	0	0	0	0	0	0	0	0	1	1	0	0	0
1700129C05Rik	0	0	0	0	0	0	0	0	0	1	1	0	0	0
1810006J02Rik	0	0	0	1	0	1	1	0	0	2	1	0	1	0
1810007C17Rik	0	0	0	1	0	0	0	0	0	0	0	0	0	0
1810007D17Rik	0	0	0	0	0	0	0	0	0	0	0	0	0	0
1810008I18Rik	0	0	1	0	1	1	0	0	0	1	1	1	1	0
1810010D01Rik	0	0	0	0	0	0	0	0	0	0	0	1	0	0
1810010H24Rik	2	8	7	10	17	7	8	3	6	1	12	11	3	4
1810011H11Rik	4	1	3	1	3	6	3	0	1	2	4	2	2	3
1810011O10Rik	146	420	230	562	661	359	429	93	255	417	673	574	410	208
1810012K16Rik	2	1	9	7	3	1	2	0	2	2	5	2	11	5
1810013A23Rik	0	0	0	0	0	0	0	0	0	0	0	1	1	0
1810013D15Rik	0	0	0	0	0	0	0	0	0	1	0	2	1	0
1810013L24Rik	91	311	623	659	954	391	661	176	240	421	362	355	333	133
1810019D21Rik	1	0	0	1	0	1	2	0	0	0	2	1	3	1
1810020O05Rik	0	0	0	0	1	1	0	0	0	0	0	0	1	0
1810021B22Rik	2	3	2	3	1	2	3	0	3	5	4	0	5	2
1810024B03Rik	2	2	0	3	1	2	0	0	2	3	4	2	4	2
1810026B05Rik	40	111	206	165	221	114	106	35	96	100	132	110	96	40
1810026J23Rik	196	328	72	152	128	98	109	48	226	232	231	195	206	168
1810030O07Rik	171	380	279	305	362	202	205	58	203	245	317	353	211	157
1810032O08Rik	20	55	45	43	51	33	41	12	32	34	35	23	21	16
1810034E14Rik	1	4	3	9	17	7	10	3	4	9	9	8	12	6
1810035K13Rik	0	0	0	0	0	0	0	0	0	0	0	0	0	0
1810041H14Rik	1	2	1	6	0	0	4	0	2	1	5	2	4	5
1810041L15Rik	0	0	0	0	0	0	0	0	0	0	0	1	0	1
1810043G02Rik	25	118	38	54	62	39	56	18	49	64	47	58	44	32
1810043H04Rik	285	598	163	353	344	177	283	71	337	457	406	315	318	223
1810044D09Rik	37	98	19	34	35	18	18	7	43	62	46	70	45	41
1810046K07Rik	0	1	1	0	0	0	1	0	0	1	0	0	0	0
1810049I09Rik	0	0	0	0	1	0	1	0	0	0	1	0	0	0
1810053B23Rik	0	0	0	0	0	0	0	0	0	0	0	0	0	0
1810055G02Rik	32	84	120	120	141	123	117	25	42	42	50	79	29	21
1810058I24Rik	383	1288	309	373	473	364	334	137	656	885	723	853	983	542
1810062G17Rik	2	3	2	3	2	3	3	0	2	5	5	5	9	2
1810063I02Rik	0	0	0	0	0	0	0	0	0	0	0	0	0	0
1810064F22Rik	0	0	0	0	1	0	0	0	0	0	0	0	0	0
1810065E05Rik	0	0	0	0	0	0	0	0	0	0	0	0	0	0
1810073O08Rik	0	1	1	0	1	1	1	0	3	0	1	0	0	0
2010001A14Rik	12	29	26	13	20	4	9	7	24	21	50	30	22	16
2010003K11Rik	0	0	1	0	0	0	0	0	0	0	1	1	0	0
2010009K17Rik	0	0	0	0	0	0	0	0	0	0	0	0	0	0
2010010A06Rik	0	0	0	0	0	0	0	0	0	0	0	0	0	1
2010016I18Rik	0	0	0	0	0	0	0	0	0	0	0	0	0	0
2010106C02Rik	0	0	0	0	0	0	0	0	1	0	0	0	0	0
2010106E10Rik	0	0	0	0	0	0	0	0	0	0	0	0	1	0
2010107E04Rik	1822	5005	1955	2242	3000	1661	1427	682	2709	3790	3537	3639	3212	1476
2010107G12Rik	2	0	0	1	0	0	1	1	0	0	2	0	0	1
2010107G23Rik	12	24	6	13	10	4	4	1	12	11	11	13	12	7
2010109A12Rik	0	1	2	1	0	0	0	0	1	2	2	1	2	0
2010109I03Rik	0	0	0	0	0	1	0	0	0	0	1	0	0	1
2010110K18Rik	0	0	0	0	1	0	0	0	0	0	0	0	0	0
2010111I01Rik	278	645	354	516	478	285	382	76	444	516	773	601	556	217
2010203P06Rik	0	0	0	0	0	0	0	0	0	0	0	0	0	0
2010204K13Rik	0	2	0	2	1	2	2	1	2	1	2	3	1	0
2010300C02Rik	3	3	6	10	9	2	2	1	3	2	8	8	12	2
2010308F09Rik	0	0	1	1	0	0	0	0	0	0	0	0	0	0
2010310C07Rik	0	1	0	0	1	0	2	0	0	0	1	2	0	0
2010315B03Rik	23	87	47	48	61	25	52	25	40	62	88	52	69	34
2010320M18Rik	67	132	37	66	64	35	44	25	84	80	100	84	105	62
2010320O07Rik	0	0	0	0	1	0	0	0	0	0	0	0	0	0
2200002D01Rik	0	2	1	0	0	0	1	0	1	2	1	0	2	0
2200002J24Rik	0	0	0	1	0	0	0	0	0	0	0	0	1	0
2210008F06Rik	0	0	0	0	0	1	0	0	0	1	2	1	0	0
2210010C04Rik	0	0	0	0	0	0	0	0	0	0	0	0	0	0
2210011C24Rik	1	0	1	3	1	1	1	1	1	0	1	0	0	0
2210011K15Rik	0	0	2	2	2	1	0	0	0	1	0	1	3	0
2210013O21Rik	106	257	82	106	146	75	102	45	110	143	129	138	139	73
2210016F16Rik	79	274	75	88	141	60	101	24	133	95	143	130	96	90
2210016L21Rik	42	151	114	181	235	113	157	46	135	107	124	92	91	50
2210019I11Rik	0	0	0	0	0	0	0	0	0	0	0	0	0	0
2210039B01Rik	1	2	0	3	1	0	2	0	2	3	2	0	1	0
2210404E10Rik	0	0	0	0	1	0	0	0	0	0	0	0	0	0
2210404O09Rik	8	21	25	24	21	8	19	6	30	33	29	30	24	21
2210406O10Rik	0	0	0	0	3	0	0	0	0	0	1	4	1	1
2210407C18Rik	30	30	103	58	71	157	66	22	33	71	43	35	62	12
2210408F21Rik	113	377	183	323	270	195	252	84	164	162	175	223	149	103
2210408I21Rik	21	58	25	56	58	23	35	12	36	62	38	52	46	14
2210409D07Rik	3	2	1	1	2	1	0	0	0	4	0	3	0	2
2210409E12Rik	0	0	0	0	0	0	0	0	0	0	0	0	0	1
2210414B05Rik	0	0	0	0	0	0	0	0	0	0	0	0	0	0
2210416O15Rik	0	0	0	0	0	0	0	0	0	0	0	1	1	0
2210417A02Rik	1	0	0	0	0	0	0	0	0	0	1	0	0	0
2210420H20Rik	0	0	0	1	0	0	0	0	1	0	2	0	0	0
2300002M23Rik	0	0	1	0	0	0	0	0	0	0	0	0	0	0
2300003K06Rik	0	0	0	0	0	0	0	0	0	0	0	0	0	0
2310001H17Rik	20	81	43	32	45	11	20	1	43	53	68	66	81	27
2310001K24Rik	2	12	9	16	21	9	16	1	8	5	11	6	9	6
2310002F09Rik	0	0	0	1	0	0	0	0	0	0	0	0	0	0
2310002L09Rik	644	2046	1065	1204	1599	866	1087	281	1191	1105	1217	1143	1296	627
2310003N18Rik	0	0	0	0	0	0	0	0	0	0	0	0	0	0
2310007B03Rik	0	0	0	0	0	0	0	0	0	0	0	0	0	0
2310008N11Rik	0	0	0	0	0	0	0	0	0	0	0	0	0	0
2310009B15Rik	19	76	75	88	82	58	76	25	53	57	57	50	41	14
2310010J17Rik	4	6	17	4	12	4	10	1	4	10	10	11	9	4
2310011J03Rik	23	42	8	34	16	6	23	12	32	37	32	21	17	27
2310014F06Rik	0	0	0	0	3	0	0	0	0	0	2	0	0	0
2310015A10Rik	43	101	13	43	37	27	33	9	34	50	64	45	48	44
2310015D24Rik	0	3	11	8	3	5	3	4	2	5	6	2	3	0
2310015K22Rik	0	1	1	3	1	0	0	0	1	0	7	2	0	4
2310016D03Rik	0	0	0	1	1	0	1	0	0	0	0	3	1	0
2310016D23Rik	2	4	2	3	4	5	1	0	3	5	8	5	2	3
2310016G11Rik	0	0	1	0	2	1	0	0	1	0	0	0	0	0
2310020H05Rik	1	15	15	5	32	11	20	5	22	20	25	21	22	3
2310022A10Rik	176	542	212	263	314	218	256	145	423	428	438	363	328	227
2310022B05Rik	357	825	418	692	715	359	634	240	555	554	557	529	428	243
2310030A07Rik	0	0	0	0	0	1	0	0	0	0	0	0	0	0
2310030G06Rik	44	125	32	95	113	59	55	17	55	67	89	59	62	47
2310033P09Rik	57	120	36	69	112	56	105	31	126	110	95	92	91	95
2310034C09Rik	0	0	1	0	1	0	0	0	0	0	0	1	0	0
2310034G01Rik	4	16	2	4	9	5	4	2	8	7	3	6	0	3
2310034O05Rik	0	0	0	0	0	0	0	0	0	0	0	0	0	0
2310035C23Rik	134	375	57	164	226	135	178	58	193	212	253	224	168	119
2310036O22Rik	460	1230	657	657	798	497	408	227	846	642	842	757	793	471
2310039H08Rik	70	251	163	157	202	113	93	44	122	151	139	139	123	48
2310039L15Rik	37	76	25	28	45	16	36	8	35	71	65	45	85	33
2310040G24Rik	53	162	95	137	112	89	109	20	91	82	113	69	83	53
2310043L19Rik	0	0	0	0	0	0	0	0	0	0	0	0	0	0
2310043O21Rik	0	0	0	0	0	0	0	0	0	0	0	0	0	0
2310057J18Rik	0	0	1	0	0	0	0	0	0	0	0	0	0	0
2310057M21Rik	16	50	56	43	70	37	44	15	55	54	77	85	56	16
2310057N15Rik	0	0	1	0	2	1	0	0	1	0	1	0	0	0
2310061I04Rik	147	379	444	460	520	309	287	123	274	350	343	341	317	134
2310061N02Rik	0	0	0	1	0	1	0	0	0	0	0	0	0	0
2310065F04Rik	0	1	0	0	0	0	0	0	0	0	0	0	0	0
2310067E19Rik	40	90	71	77	62	23	44	18	56	86	79	64	52	26
2310068J16Rik	0	1	15	10	21	6	7	1	4	1	2	0	2	3
2310069B03Rik	4	9	0	6	4	2	4	1	4	9	3	3	10	7
2310069G16Rik	2	4	0	5	6	3	6	1	3	3	1	8	2	2
2310075C17Rik	2	6	1	10	12	2	6	0	3	3	8	3	2	2
2310075K07Rik	3	13	3	8	8	2	7	0	4	4	6	4	8	3
2310079G19Rik	0	0	2	1	0	2	0	0	0	0	0	0	0	0
2400006E01Rik	0	0	0	0	0	0	0	0	0	0	0	0	0	0
2410003L11Rik	0	0	0	0	0	0	0	0	0	0	0	0	0	1
2410004B18Rik	58	162	99	200	211	89	209	38	92	103	118	124	92	52
2410004I01Rik	0	1	1	0	1	1	0	0	0	0	0	1	0	0
2410004P03Rik	1	0	0	1	1	0	0	3	0	0	2	3	2	2
2410006H16Rik	94	256	113	102	99	89	94	25	170	209	158	104	131	52
2410012E07Rik	0	0	0	0	0	0	0	0	0	0	0	0	0	0
2410015M20Rik	926	2155	1042	1165	1339	712	992	327	1203	1616	1497	1525	1339	862
2410016O06Rik	20	37	24	27	24	10	23	5	21	28	27	25	21	18
2410017I17Rik	0	1	0	0	1	0	0	0	0	1	2	0	0	0
2410021H03Rik	0	0	2	3	0	0	1	0	1	0	0	0	3	0
2410022M11Rik	8	27	60	55	85	30	27	10	14	30	34	22	21	12
2410080I02Rik	0	1	1	2	1	0	0	0	2	1	1	2	1	0
2410089E03Rik	0	6	5	4	6	4	7	2	3	5	6	0	4	2
2410124H12Rik	0	0	0	0	0	0	0	0	0	0	0	0	0	0
2410131K14Rik	128	254	94	104	101	98	82	38	155	159	191	217	201	152
2410137M14Rik	5	12	21	7	16	14	4	3	6	7	5	7	7	5
2500002B13Rik	83	196	84	157	169	98	120	32	103	85	168	126	137	76
2500004C02Rik	5	9	4	7	6	1	9	0	7	5	7	7	5	4
2510009E07Rik	11	13	27	43	41	12	22	10	23	14	22	24	20	8
2510039O18Rik	228	494	73	124	133	82	106	32	278	289	399	293	311	239
2610001J05Rik	91	319	138	175	177	98	95	91	185	194	252	205	189	85
2610002M06Rik	40	154	45	86	89	44	57	11	73	90	110	93	87	42
2610008E11Rik	14	58	58	70	79	33	63	4	32	39	35	30	31	8
2610016A17Rik	0	0	0	0	0	0	0	0	0	0	0	0	0	0
2610020C07Rik	0	1	0	1	1	0	1	0	0	2	1	0	1	0
2610020H08Rik	0	4	1	6	9	1	0	1	2	3	5	3	1	2
2610021A01Rik	21	43	15	18	35	5	14	4	24	26	38	31	27	8
2610027F03Rik	0	0	0	0	0	0	0	0	0	0	0	0	0	1
2610027K06Rik	0	0	0	1	0	0	0	0	0	0	0	0	0	0
2610028E06Rik	0	0	0	0	0	0	0	0	0	0	0	0	0	0
2610028H24Rik	11	16	8	13	10	9	8	5	12	17	20	31	19	18
2610035D17Rik	2	9	2	2	5	3	0	0	7	5	7	3	1	1
2610035F20Rik	0	0	0	0	0	0	0	0	0	0	0	0	0	0
2610044O15Rik8	24	50	43	94	76	35	43	14	42	56	68	39	37	13
2610203C22Rik	21	38	23	48	23	22	24	8	29	40	30	18	33	12
2610301B20Rik	100	238	83	175	221	123	141	35	109	133	185	149	134	88
2610306M01Rik	21	86	21	21	18	12	11	10	23	38	50	38	47	13
2610307P16Rik	11	11	10	7	15	7	16	3	10	21	19	9	15	11
2610316D01Rik	0	0	0	0	0	0	0	0	0	0	0	0	0	0
2610318N02Rik	0	0	1	1	0	0	0	0	0	0	2	0	0	0
2610507B11Rik	547	1360	1857	2129	2072	1641	1556	657	1013	1126	1340	1239	957	684
2610507I01Rik	46	168	155	269	277	154	170	50	87	88	162	95	74	72
2610528A11Rik	0	0	0	0	0	0	0	0	1	1	1	0	1	0
2610528J11Rik	0	0	0	0	0	0	0	0	0	0	0	1	0	0
2700012I20Rik	0	0	0	0	0	0	0	0	1	0	0	0	0	0
2700046G09Rik	1	1	3	5	6	2	5	0	1	0	0	0	0	0
2700049A03Rik	19	57	30	43	61	33	49	17	52	43	55	37	22	37
2700054A10Rik	0	5	1	3	3	2	0	3	4	2	4	3	5	4
2700060E02Rik	242	688	665	604	789	401	346	59	424	353	475	439	357	167
2700062C07Rik	32	78	44	66	70	42	57	12	53	51	55	46	36	25
2700069I18Rik	0	0	0	0	0	0	0	0	0	0	0	0	1	0
2700070H01Rik	1	0	0	2	1	1	1	1	2	0	0	1	2	2
2700081O15Rik	20	37	36	41	53	18	15	14	28	33	39	36	28	16
2700089I24Rik	0	0	0	0	0	0	0	0	0	0	0	0	0	0
2700094K13Rik	97	251	70	157	133	85	109	21	70	94	57	58	53	50
2700097O09Rik	20	59	103	130	172	89	113	31	32	37	65	42	26	22
2810001G20Rik	5	31	30	54	47	14	22	3	15	23	31	38	18	12
2810002D19Rik	30	69	14	34	43	18	33	3	29	21	29	18	25	7
2810004N23Rik	274	700	519	659	681	321	530	190	550	515	602	597	533	326
2810006K23Rik	85	215	147	282	268	148	177	41	145	124	167	138	108	53
2810013P06Rik	37	122	67	190	192	102	106	53	56	72	85	62	61	44
2810021J22Rik	6	35	11	11	17	9	10	1	9	16	16	6	9	7
2810025M15Rik	173	500	99	138	175	50	109	37	338	296	357	361	380	270
2810029C07Rik	1	1	2	7	6	5	14	0	0	3	18	8	12	13
2810032G03Rik	0	1	1	0	0	0	0	0	0	0	0	0	0	1
2810039B14Rik	0	0	0	1	0	0	1	0	0	0	0	0	0	0
2810049E08Rik	0	0	1	0	0	0	0	0	0	0	0	0	0	0
2810403A07Rik	140	521	128	263	269	162	288	95	194	226	240	189	162	102
2810403D21Rik	0	16	1	5	7	4	3	1	1	8	12	5	10	4
2810404M03Rik	0	0	0	0	0	0	0	0	0	0	0	0	0	0
2810407A14Rik	4	8	2	2	5	4	7	2	2	9	11	7	8	1
2810408A11Rik	4	5	1	5	5	2	2	0	6	2	2	1	5	4
2810410L24Rik	28	67	20	24	20	16	20	7	47	43	52	50	25	33
2810417H13Rik	3	17	3	5	4	2	2	2	15	31	10	8	8	9
2810428I15Rik	141	406	248	341	400	217	249	49	212	308	291	263	208	103
2810429I04Rik	0	2	0	1	0	0	0	0	2	0	1	1	0	0
2810433D01Rik	0	0	0	0	0	0	0	0	0	1	1	0	0	0
2810442N19Rik	0	0	0	0	0	1	1	0	0	0	0	0	0	0
2810454H06Rik	3	0	5	2	10	1	3	0	1	1	7	1	3	4
2810459M11Rik	0	0	0	0	0	0	0	0	0	0	0	0	1	2
2810468N07Rik	0	0	1	0	2	0	0	0	0	0	1	0	1	0
2810471M01Rik	0	0	0	0	0	0	1	0	0	0	0	0	0	0
2810474O19Rik	66	178	109	154	350	123	110	8	100	97	235	236	98	53
2900005J15Rik	1	16	4	17	24	9	7	4	10	10	7	6	9	5
2900009J06Rik	2	5	0	5	6	2	5	0	6	3	3	3	5	3
2900011O08Rik	0	0	0	0	0	0	0	1	0	0	1	0	0	0
2900026A02Rik	319	514	385	537	634	398	394	99	439	488	500	651	486	315
2900040C04Rik	0	0	0	0	0	0	0	1	0	0	1	0	0	0
2900041M22Rik	3	4	2	5	6	4	1	3	1	1	7	2	5	2
2900052N01Rik	0	0	0	0	0	0	0	0	0	0	0	0	0	0
2900055J20Rik	0	2	3	1	0	0	4	0	0	1	1	0	0	0
2900057B20Rik	0	0	0	0	0	0	0	0	0	0	0	0	1	0
2900060B14Rik	0	4	3	3	6	4	2	4	6	1	2	3	4	0
2900076A07Rik	13	28	5	17	16	8	12	4	13	11	20	13	22	7
2900079G21Rik	0	0	0	0	0	1	0	0	0	0	0	0	0	0
2900092C05Rik	0	0	0	0	0	0	0	0	0	0	0	0	0	0
2900092D14Rik	0	0	0	1	1	0	0	0	1	0	0	0	0	0
3000002C10Rik	2	15	5	13	11	8	5	1	6	6	5	3	3	2
3010026O09Rik	3	5	9	15	18	11	7	2	3	2	2	4	4	1
3100003L05Rik	0	0	0	0	0	0	0	0	0	0	0	0	0	0
3110002H16Rik	210	722	177	293	382	235	243	72	293	363	411	297	283	180
3110009E18Rik	6	9	8	11	10	7	13	1	10	13	11	16	4	2
3110009F21Rik	2	0	0	0	0	0	1	0	0	0	1	1	0	1
3110015C05Rik	0	0	0	0	0	0	0	0	0	1	0	0	0	0
3110021A11Rik	10	20	15	25	19	13	21	7	15	11	13	6	5	7
3110035E14Rik	0	0	0	1	0	1	0	0	0	0	0	0	0	0
3110039I08Rik	8	34	10	16	22	15	15	2	22	33	20	26	30	9
3110040M04Rik	5	8	1	1	3	4	4	2	4	9	6	4	1	3
3110040N11Rik	37	82	117	106	140	70	99	12	88	92	84	85	67	43
3110043O21Rik	34	117	39	82	95	47	68	33	31	41	86	63	40	27
3110045C21Rik	0	1	2	1	1	0	0	0	2	1	1	1	2	0
3110053B16Rik	0	2	0	0	1	0	0	0	1	1	1	0	2	0
3110056K07Rik	7	26	16	20	25	3	15	4	26	26	28	29	13	13
3110062M04Rik	1	15	4	3	4	4	3	0	8	8	8	10	9	5
3110070M22Rik	0	5	6	7	12	2	3	2	3	1	2	4	0	4
3110079O15Rik	1	0	0	0	0	0	0	0	0	0	0	0	1	1
3110082I17Rik	18	53	26	33	38	10	21	3	24	42	31	33	34	16
3110082J24Rik	0	0	0	0	0	0	0	0	0	0	0	0	0	0
3110099E03Rik	0	0	0	0	0	0	0	0	0	0	0	0	0	0
3200001D21Rik	0	0	1	0	0	0	1	0	0	1	1	0	0	0
3300002A11Rik	6	9	26	30	38	7	43	4	14	19	36	35	30	15
3300002P13Rik	2	1	1	4	2	0	2	0	3	2	3	3	1	0
3300005D01Rik	1	0	0	0	0	0	0	0	0	0	0	0	0	0
3425401B19Rik	786	2611	932	742	1084	712	803	305	1267	1106	1231	1050	1170	724
3632451O06Rik	59	124	156	141	140	140	89	22	113	127	163	102	144	48
3632454L22Rik	0	0	0	0	1	0	1	0	0	0	0	0	0	0
3830403N18Rik	3	14	7	5	7	1	2	2	9	5	7	0	6	1
3830406C13Rik	96	202	118	158	177	88	149	37	189	163	187	222	176	121
3830408C21Rik	0	4	1	1	2	2	3	0	0	0	1	0	0	0
3830417A13Rik	0	0	0	0	0	0	0	0	0	0	0	2	0	0
3830432H09Rik	2	0	1	0	2	1	1	0	0	6	2	4	2	1
3930402G23Rik	0	1	0	0	0	0	0	0	0	0	1	0	0	0
4430402I18Rik	34	169	60	74	87	48	55	40	105	108	111	98	64	40
4631405J19Rik	4	12	3	7	7	2	4	3	6	3	12	9	2	0
4631405K08Rik	0	0	0	0	0	0	0	0	0	0	0	0	0	0
4632404H12Rik	1	1	2	2	3	4	1	1	3	1	3	4	2	0
4632415L05Rik	28	50	22	65	56	40	40	5	28	33	48	36	34	12
4632427E13Rik	39	128	124	218	239	89	312	74	86	224	202	161	196	104
4632428C04Rik	9	30	5	18	6	4	10	1	13	14	19	18	12	4
4732414G09Rik	0	0	0	0	0	0	0	0	0	0	0	0	0	0
4732440D04Rik	0	0	0	0	0	0	0	0	0	0	0	1	0	0
4732465J04Rik	0	0	0	0	0	0	0	0	0	0	0	1	0	0
4732471J01Rik	0	0	0	4	1	0	2	0	1	1	1	0	0	0
4732490B19Rik	0	0	0	0	0	0	0	0	0	0	0	0	0	0
4732491K20Rik	33	68	66	106	112	61	76	17	65	83	99	65	65	29
4831407H17Rik	0	0	0	0	0	0	0	0	0	0	0	0	0	0
4831440E17Rik	29	71	21	33	53	19	30	11	26	38	34	29	28	23
4833411C07Rik	5	19	4	8	13	6	7	2	12	11	7	8	7	3
4833412C05Rik	0	3	0	1	3	1	2	0	1	0	0	1	0	1
4833418N02Rik	0	1	0	0	0	0	0	0	0	0	0	0	0	0
4833419F23Rik	23	35	21	31	43	21	24	6	46	34	30	37	22	28
4833420G17Rik	6	30	36	31	41	25	26	8	18	26	25	25	18	10
4833422C13Rik	4	6	6	4	9	6	7	2	6	8	10	13	18	8
4833422M21Rik	0	0	0	0	0	0	0	0	0	0	0	1	0	0
4833423E24Rik	0	0	1	0	1	0	0	0	0	0	0	0	0	0
4833427G06Rik	0	0	0	0	0	0	0	0	0	0	0	0	0	0
4833428L15Rik	1	0	0	0	0	0	1	0	0	0	1	0	0	0
4833439L19Rik	1366	2634	983	1609	1764	1143	1332	237	1604	1664	1885	1716	1830	1222
4833447I15Rik	1	11	1	1	4	1	1	1	3	5	5	3	3	6
4921501E09Rik	0	0	0	0	0	0	0	0	0	1	1	0	0	0
4921504A21Rik	9	28	38	59	63	42	26	17	16	17	21	22	21	8
4921504E06Rik	0	0	0	0	0	0	0	0	0	0	0	0	0	0
4921507P07Rik	0	2	3	4	3	1	1	0	3	4	0	1	1	2
4921508D12Rik	0	0	0	0	0	0	0	0	0	0	0	1	0	0
4921509C19Rik	0	0	0	0	0	0	0	0	0	0	0	0	0	0
4921509O07Rik	0	2	1	0	0	0	0	0	0	0	1	0	0	1
4921511C10Rik	0	0	0	0	0	1	1	0	0	1	1	1	0	1
4921511C20Rik	0	0	0	2	0	0	0	0	0	0	0	0	0	0
4921511H03Rik	1	0	0	0	0	0	0	0	2	0	0	0	0	0
4921511I17Rik	0	0	0	1	0	0	1	0	0	1	0	1	0	0
4921513H07Rik	0	0	2	3	0	0	0	0	1	0	0	1	0	1
4921513I03Rik	0	0	0	0	0	0	0	0	0	0	0	0	1	0
4921515E04Rik	1	0	0	0	0	0	0	0	0	0	0	0	0	0
4921517D16Rik	0	0	0	0	1	0	0	0	0	0	0	1	0	0
4921517D22Rik	0	0	0	0	0	1	0	0	0	0	0	0	0	0
4921518K17Rik	0	0	0	0	0	0	0	0	0	1	0	0	0	0
4921524J17Rik	49	185	163	179	247	136	162	58	120	131	139	157	132	48
4921524L21Rik	0	0	0	0	0	0	0	0	1	1	0	1	0	0
4921525O09Rik	0	0	0	0	0	0	0	0	0	0	0	0	0	0
4921528I07Rik	0	0	0	0	0	0	0	0	0	0	0	0	0	0
4921529L05Rik	0	0	0	0	0	0	0	0	1	0	0	1	0	0
4921530L21Rik	0	0	0	0	0	0	0	0	0	1	0	0	0	0
4921531C22Rik	4	4	7	4	3	6	7	3	2	4	5	4	8	1
4921531P14Rik	0	0	0	0	0	0	2	0	0	0	0	0	0	0
4921533I20Rik	1	6	7	4	4	4	4	0	1	1	4	3	2	1
4921534H16Rik	0	0	0	1	0	0	0	0	0	0	0	0	0	0
4921536K21Rik	1	3	6	7	1	2	5	2	1	6	7	3	4	4
4921539E11Rik	0	0	0	0	0	0	0	0	0	0	1	0	0	0
4922502D21Rik	0	0	0	1	1	0	0	0	0	0	0	0	0	0
4922502H24Rik	1	0	0	1	0	0	0	0	0	1	1	1	0	0
4922502N22Rik	0	0	0	0	0	0	0	0	0	0	0	0	1	0
4930401C15Rik	0	0	0	0	0	0	0	0	0	0	1	0	0	0
4930401O10Rik	0	0	0	0	0	0	0	0	1	0	0	1	0	0
4930401O12Rik	0	0	0	0	0	1	1	0	0	0	0	0	0	0
4930402D18Rik	3	4	0	3	0	0	0	1	3	2	2	2	4	1
4930402F06Rik	0	0	0	0	0	0	0	0	0	0	0	0	0	0
4930402F11Rik	0	0	0	0	0	0	0	0	0	0	0	0	0	0
4930402H24Rik	39	163	120	198	250	108	142	28	93	129	167	116	105	59
4930402K13Rik	0	0	0	0	1	0	0	0	0	0	0	0	0	0
4930404A05Rik	0	0	0	0	0	0	0	0	0	0	0	0	1	0
4930404H11Rik	0	0	1	0	1	1	1	0	0	0	0	0	0	0
4930404H24Rik	0	0	0	0	1	0	0	0	1	1	0	0	0	0
4930404I05Rik	0	0	0	0	0	0	0	0	0	1	0	0	0	0
4930405A10Rik	0	0	0	0	0	0	0	0	0	0	0	0	0	0
4930405A21Rik	10	26	2	7	14	10	2	2	12	9	19	9	5	15
4930405D01Rik	0	0	0	0	0	0	0	0	0	0	0	0	0	0
4930405D11Rik	0	0	1	0	0	0	0	0	0	0	0	0	0	1
4930405J17Rik	0	0	1	0	2	0	0	0	0	0	0	1	1	0
4930405L22Rik	1	0	0	0	0	1	0	0	1	0	0	0	0	0
4930405O22Rik	0	0	0	0	1	0	0	0	1	0	0	0	0	1
4930406D18Rik	0	0	0	0	0	0	0	0	0	0	1	0	0	0
4930407G08Rik	0	0	0	0	0	0	0	0	0	0	1	0	1	0
4930407I10Rik	0	0	0	0	0	0	0	0	0	0	0	0	0	0
4930407I19Rik	0	0	0	0	0	0	0	0	0	0	1	0	0	0
4930412B13Rik	0	0	0	0	0	0	1	0	0	0	0	1	3	0
4930412C18Rik	0	0	0	0	1	0	0	0	0	0	1	1	0	0
4930412E21Rik	0	0	0	0	1	0	0	0	0	0	0	0	0	0
4930412F12Rik	8	9	20	25	31	21	21	6	5	9	18	10	13	8
4930412L05Rik	0	1	0	0	1	0	0	1	0	0	0	0	0	0
4930412O13Rik	0	0	0	0	0	0	0	0	0	0	0	1	3	0
4930413E15Rik	0	0	1	0	1	1	0	0	0	0	0	0	1	0
4930413G21Rik	0	0	0	0	0	0	0	1	0	1	0	0	0	0
4930414F18Rik	0	0	0	0	0	0	0	0	0	0	0	0	0	0
4930415F15Rik	1	1	6	5	4	3	5	0	1	3	5	2	3	0
4930415L06Rik	1	0	0	0	0	0	0	0	0	0	0	0	0	0
4930415O20Rik	0	0	1	1	2	1	1	0	2	0	2	1	0	0
4930417H01Rik	0	0	0	0	0	1	0	0	0	2	0	2	2	0
4930417O13Rik	0	0	0	0	0	0	0	0	0	0	0	0	0	0
4930417O22Rik	0	0	1	0	0	0	0	0	0	0	0	0	1	0
4930419G24Rik	0	0	0	0	0	0	0	0	0	0	0	0	0	0
4930421P07Rik	0	0	0	0	0	0	0	0	0	0	0	0	0	0
4930423D24Rik	0	0	0	0	0	0	0	0	0	0	1	0	0	0
4930423M02Rik	0	0	0	0	0	0	0	1	1	0	0	0	0	0
4930425K10Rik	0	0	0	0	0	0	0	0	0	0	0	0	0	0
4930425L21Rik	0	0	0	0	0	0	0	0	0	0	0	0	0	0
4930425O10Rik	0	0	0	0	0	0	0	0	0	0	0	0	0	0
4930426D05Rik	0	0	0	0	0	0	0	0	0	0	0	0	0	0
4930426I24Rik	2	2	0	5	6	5	2	0	2	0	4	1	1	2
4930426L09Rik	1	0	2	3	1	0	1	0	0	0	1	1	1	0
4930427A07Rik	1	1	0	0	0	0	0	0	1	1	0	0	0	1
4930428D20Rik	0	0	0	0	0	0	0	0	0	0	1	0	0	0
4930428E07Rik	0	0	0	0	0	0	0	0	2	0	0	1	0	0
4930428G15Rik	0	0	0	0	0	0	0	0	0	0	1	0	0	0
4930428O21Rik	0	0	0	0	0	1	0	0	0	1	0	0	0	0
4930429B21Rik	3	2	2	5	5	3	2	1	0	2	3	0	0	0
4930429D17Rik	0	0	0	0	0	0	0	0	0	0	0	0	0	1
4930429F11Rik	0	0	0	0	0	0	0	0	0	0	0	0	0	0
4930429F24Rik	0	0	0	0	0	0	0	0	0	0	1	0	0	0
4930429P21Rik	0	2	0	0	0	0	0	0	0	0	0	0	0	0
4930430A15Rik	0	1	0	0	0	0	0	0	0	0	0	0	0	0
4930430E12Rik	0	0	0	1	0	3	1	0	1	0	1	0	0	0
4930430F08Rik	27	99	67	69	83	32	45	13	74	47	54	40	41	18
4930430F21Rik	0	0	1	0	1	0	0	0	0	0	0	0	0	0
4930430J02Rik	2	2	1	0	0	1	4	0	2	3	3	1	4	0
4930431F12Rik	0	0	0	0	0	0	0	0	0	0	0	0	0	0
4930431P03Rik	0	0	0	0	1	1	0	0	0	0	0	0	0	0
4930431P22Rik	0	0	0	0	0	0	0	0	1	0	0	0	0	0
4930432E11Rik	0	0	0	0	0	0	1	0	0	0	0	0	1	0
4930432J09Rik	0	0	0	0	0	0	0	0	0	0	0	0	0	0
4930432K21Rik	1	0	4	6	7	8	6	0	2	4	6	3	4	2
4930432L08Rik	0	0	0	0	0	0	0	0	0	0	1	2	0	0
4930432M17Rik	0	0	0	0	0	0	0	0	0	0	0	0	1	0
4930432O09Rik	0	0	0	0	0	0	0	0	0	0	0	0	0	0
4930433B08Rik	0	0	0	0	0	0	0	0	0	0	0	0	0	0
4930433I11Rik	1	0	0	0	0	0	0	0	0	0	0	0	0	0
4930433N12Rik	0	0	0	0	1	0	1	0	0	0	0	0	0	0
4930434B07Rik	0	0	0	1	0	0	0	0	0	0	0	0	0	0
4930434J06Rik	0	0	0	0	0	0	0	0	0	0	0	0	0	0
4930435E12Rik	0	1	0	0	0	0	0	0	0	0	1	0	0	0
4930435F18Rik	0	0	0	1	0	0	0	0	0	0	0	0	0	0
4930438A08Rik	0	0	0	0	0	0	0	0	0	0	0	0	0	0
4930438E09Rik	0	0	0	0	0	0	1	0	0	0	0	0	0	0
4930439A04Rik	0	0	0	0	0	0	0	0	0	0	0	0	0	0
4930440C22Rik	0	1	1	0	0	0	0	0	0	0	0	0	0	0
4930440I19Rik	0	0	0	0	0	0	0	0	0	0	0	0	0	0
4930441H08Rik	0	0	0	0	0	0	0	0	0	0	0	0	0	0
4930441J16Rik	0	0	0	0	1	0	0	1	0	0	1	0	0	0
4930442E04Rik	1	0	2	4	4	3	3	0	0	1	1	4	1	0
4930442L01Rik	0	0	0	0	1	0	0	0	0	0	0	0	0	0
4930443O20Rik	0	0	0	0	0	0	1	0	0	0	1	0	0	0
4930444A19Rik	0	0	0	0	0	0	1	0	0	0	0	0	0	0
4930444F02Rik	0	0	0	0	1	0	0	0	0	0	0	0	0	0
4930444G20Rik	1	1	1	1	4	1	2	0	0	0	0	0	0	0
4930444M15Rik	0	0	0	0	0	0	0	0	0	0	0	0	0	0
4930444P10Rik	0	0	0	1	0	0	0	0	0	0	0	0	0	0
4930445E18Rik	0	0	0	0	1	0	0	0	0	0	0	0	0	1
4930445N18Rik	0	0	0	0	0	0	1	0	0	1	1	1	0	0
4930447A16Rik	0	0	0	0	1	0	0	0	0	0	0	0	0	0
4930447C04Rik	0	0	2	0	1	1	0	0	0	1	0	1	0	0
4930447F24Rik	0	0	0	0	0	1	0	0	0	1	0	1	1	0
4930447J18Rik	0	0	0	0	0	0	1	0	0	0	0	0	0	0
4930447K03Rik	0	0	0	0	0	0	0	0	0	0	0	0	0	0
4930447M23Rik	0	0	1	0	0	0	0	0	0	0	1	0	0	1
4930447N08Rik	0	0	0	0	0	0	0	0	1	1	0	2	0	0
4930448C13Rik	0	0	0	0	0	0	0	0	0	0	1	2	0	0
4930448F12Rik	0	0	0	0	0	0	0	0	0	0	0	1	1	0
4930448I06Rik	0	0	0	0	0	0	1	0	0	0	1	0	0	0
4930448I18Rik	0	0	0	0	0	0	0	0	0	0	0	0	0	0
4930448K20Rik	0	0	0	0	0	0	0	0	0	1	0	0	0	0
4930449C09Rik	0	0	0	0	1	0	0	0	0	1	0	0	0	0
4930449E01Rik	1	0	0	0	0	0	0	0	0	0	1	0	0	0
4930449E18Rik	0	0	0	0	0	0	0	0	1	0	1	0	0	0
4930451E10Rik	0	0	0	0	1	0	0	1	0	0	1	1	0	0
4930451G09Rik	9	25	32	28	47	24	21	6	15	10	19	14	19	11
4930451I11Rik	0	0	1	0	0	0	1	0	0	0	0	0	0	0
4930452A19Rik	0	0	0	0	0	0	0	0	0	1	0	1	0	0
4930452B06Rik	3	5	26	22	17	25	18	3	6	7	6	7	10	2
4930452G13Rik	0	0	1	0	0	0	0	0	1	0	0	1	0	0
4930452N14Rik	0	0	0	0	0	0	0	0	0	0	0	0	0	0
4930453H23Rik	0	0	0	0	0	0	0	0	0	1	0	0	1	1
4930453N24Rik	224	525	352	702	713	493	535	103	251	293	386	363	357	205
4930455B14Rik	0	0	0	0	0	0	0	0	0	0	0	0	0	0
4930455C13Rik	0	0	0	1	0	0	0	0	0	0	0	0	0	0
4930455D15Rik	0	0	0	0	0	0	0	0	0	0	0	0	0	0
4930455F16Rik	0	0	1	0	0	0	0	0	0	0	0	0	0	0
4930455G09Rik	2	1	2	3	0	1	1	0	0	1	0	2	2	1
4930455H04Rik	0	0	0	1	0	0	0	0	0	4	0	3	2	0
4930455J16Rik	0	0	0	0	0	0	0	0	0	0	0	0	0	0
4930458A03Rik	0	0	0	1	0	1	0	0	0	0	1	0	0	0
4930459C07Rik	0	0	0	0	0	0	0	0	0	0	0	0	0	0
4930459L07Rik	0	0	0	0	0	0	0	0	0	0	1	0	0	0
4930461C15Rik	0	0	0	0	0	0	0	0	0	0	0	0	0	0
4930461G14Rik	0	0	1	0	1	0	1	0	0	0	0	1	0	1
4930463O16Rik	0	0	0	0	0	0	0	0	0	0	0	0	1	0
4930465K10Rik	0	0	1	0	1	2	0	0	1	0	0	0	1	0
4930465M20Rik	0	0	0	0	0	0	0	0	0	0	0	0	0	0
4930467D21Rik	0	0	0	0	0	0	0	0	0	0	0	0	0	0
4930467J12Rik	0	0	1	0	0	1	0	0	2	0	0	0	0	0
4930467K11Rik	0	0	0	0	0	0	0	0	0	1	0	0	1	0
4930469G21Rik	0	1	0	1	0	0	0	0	0	0	0	0	0	0
4930469K13Rik	0	0	0	0	0	0	0	0	0	0	0	0	0	0
4930470H14Rik	0	0	0	0	0	0	0	0	0	1	0	0	0	0
4930470O06Rik	0	0	0	0	0	1	0	0	1	0	1	0	0	0
4930470P17Rik	0	0	0	0	0	0	0	0	1	0	1	0	0	0
4930471C04Rik	0	0	0	0	1	0	0	0	0	0	1	0	0	0
4930471G24Rik	0	0	0	0	0	0	0	0	0	0	1	0	0	0
4930471M09Rik	0	0	0	0	0	0	0	0	0	0	0	0	0	0
4930473A02Rik	0	0	0	0	1	0	0	0	0	1	1	0	0	0
4930473O22Rik	1	0	1	1	1	1	0	0	0	1	0	0	0	0
4930474H20Rik	0	0	0	0	1	0	0	0	0	0	0	0	0	0
4930474N05Rik	0	0	0	0	0	0	0	0	0	0	0	2	1	0
4930474N09Rik	0	0	0	0	0	0	0	0	0	0	0	0	0	0
4930477N07Rik	0	0	0	0	0	1	0	0	0	0	0	0	0	0
4930478P22Rik	0	0	0	0	0	0	0	0	0	0	0	0	0	0
4930479D17Rik	0	0	1	0	1	0	2	1	0	0	0	0	0	0
4930480E11Rik	0	0	0	0	0	1	0	0	0	0	0	0	0	0
4930480G23Rik	0	0	0	0	0	0	0	0	0	0	0	0	0	0
4930480K15Rik	0	0	0	1	0	0	0	0	0	0	0	0	0	0
4930480K23Rik	2	4	1	7	6	1	4	0	8	20	32	9	13	12
4930480M12Rik	0	0	0	0	0	0	0	0	0	0	0	0	0	0
4930481A15Rik	33	108	97	109	148	55	51	28	163	157	234	229	174	78
4930482G09Rik	0	0	1	0	0	0	0	0	1	0	0	0	0	0
4930483J18Rik	0	0	0	0	0	0	0	0	0	1	0	1	0	0
4930483O08Rik	1	1	1	3	1	0	0	0	3	4	4	5	1	0
4930484H19Rik	0	0	0	0	0	0	0	0	0	0	0	0	0	0
4930486F22Rik	0	0	0	0	0	0	0	0	0	0	0	0	0	0
4930486I03Rik	0	0	0	0	1	0	0	0	0	0	0	0	0	0
4930486L24Rik	8	17	15	10	27	8	17	3	9	12	24	28	8	10
4930487D11Rik	0	0	0	0	0	1	0	0	0	0	0	0	0	0
4930487H11Rik	26	49	24	21	16	10	15	12	34	82	43	47	45	27
4930488B22Rik	0	0	0	0	1	0	0	0	0	0	0	0	0	0
4930488L21Rik	2	4	2	6	5	4	2	0	0	2	1	1	3	2
4930500A05Rik	0	0	0	0	0	1	0	0	0	0	0	0	0	0
4930500F04Rik	0	0	0	0	0	0	0	0	0	0	0	0	1	0
4930500G05Rik	0	0	0	0	0	0	0	0	0	0	0	0	0	0
4930500H12Rik	0	0	0	0	0	0	0	0	0	1	0	0	0	0
4930500L23Rik	0	0	1	0	0	0	0	0	0	0	0	0	0	0
4930502A04Rik	0	0	0	0	0	0	0	0	0	0	0	0	0	0
4930502C15Rik	0	0	1	0	3	0	0	0	0	0	0	0	1	0
4930502E09Rik	0	0	0	1	1	0	0	0	0	1	2	1	3	0
4930502E18Rik	1	0	0	0	0	1	1	0	1	0	0	1	0	1
4930503E24Rik	0	0	0	0	0	0	0	0	0	1	0	0	0	0
4930503F20Rik	0	1	0	0	1	0	0	0	0	1	1	1	2	1
4930503H13Rik	0	1	0	1	4	0	0	1	1	0	0	1	0	0
4930503L19Rik	2	6	11	16	12	5	7	2	6	0	8	4	7	0
4930503O07Rik	0	0	0	0	0	0	0	0	0	0	0	0	0	0
4930504C09Rik	0	0	0	0	0	0	0	0	0	0	0	0	0	0
4930504O13Rik	0	0	0	0	1	0	0	0	0	0	0	0	0	0
4930505A04Rik	1	1	1	1	3	0	0	0	2	0	0	2	1	1
4930505G20Rik	0	0	0	0	0	0	0	0	1	0	0	0	0	0
4930505K13Rik	0	0	0	0	0	0	0	0	0	0	0	0	1	0
4930505K14Rik	0	0	0	0	0	0	0	0	0	0	0	0	0	0
4930505O20Rik	0	0	0	0	0	0	0	0	1	0	1	0	0	0
4930506A18Rik	0	0	0	0	0	0	0	0	0	0	0	0	0	0
4930506C21Rik	3	12	5	4	1	0	6	3	2	12	12	17	19	8
4930507D05Rik	2	1	0	2	5	0	2	0	1	3	1	0	3	0
4930507D10Rik	0	0	0	0	0	0	0	0	0	0	0	1	0	0
4930509E16Rik	0	0	2	0	0	0	0	0	2	0	1	1	0	0
4930509J09Rik	0	0	0	0	0	0	0	0	0	0	0	0	0	0
4930509K18Rik	0	0	0	0	0	0	0	0	0	0	0	0	0	0
4930511A02Rik	0	0	0	0	1	0	1	0	0	0	0	0	0	0
4930511A08Rik	0	0	0	1	0	1	3	0	0	0	0	1	0	0
4930511E03Rik	0	0	0	0	0	0	1	0	0	0	0	0	0	0
4930511M06Rik	0	0	0	0	0	1	0	0	0	0	0	0	0	0
4930512B01Rik	0	0	0	0	0	0	0	0	0	0	0	0	0	0
4930512H18Rik	0	0	2	1	0	0	0	0	0	0	0	0	0	0
4930512J16Rik	0	0	0	0	1	0	0	0	0	0	0	1	0	1
4930512M02Rik	0	0	0	0	0	0	0	0	0	0	0	1	0	0
4930513D17Rik	0	0	0	0	0	0	0	0	1	0	0	0	0	0
4930513L16Rik	0	0	1	0	0	0	0	0	0	0	0	0	0	0
4930513N10Rik	0	0	1	0	0	0	0	0	0	0	0	0	0	0
4930513O06Rik	0	0	0	1	0	0	0	0	0	0	0	0	0	0
4930515B02Rik	0	1	0	0	2	0	0	1	1	0	0	1	0	0
4930515G01Rik	6	9	11	14	9	4	9	1	11	10	11	5	9	5
4930515G16Rik	0	1	0	1	3	1	0	0	0	0	0	1	1	0
4930515L03Rik	0	0	0	0	0	0	0	0	0	0	0	0	0	0
4930515L19Rik	0	0	0	0	0	0	0	0	0	0	0	0	0	0
4930517E11Rik	0	0	0	0	0	0	0	0	0	0	0	0	0	1
4930517G24Rik	0	0	0	1	4	1	1	0	0	1	0	3	0	1
4930517M08Rik	0	0	0	0	0	0	0	0	0	0	1	0	0	0
4930518J21Rik	0	0	0	0	0	0	0	0	0	0	1	0	0	0
4930518P08Rik	0	0	0	0	0	0	0	0	0	0	0	0	0	0
4930519D14Rik	0	0	0	0	0	0	0	0	0	1	0	0	0	0
4930519F09Rik	2	5	20	33	24	16	23	0	3	15	16	7	8	4
4930519F16Rik	0	0	0	0	0	0	0	0	0	0	0	0	0	0
4930519F24Rik	0	0	0	0	0	0	0	0	0	0	0	0	0	0
4930519G04Rik	0	0	0	0	0	0	0	0	0	0	0	0	0	0
4930519H02Rik	0	0	0	0	0	0	0	0	0	0	0	0	0	0
4930519K11Rik	0	0	0	0	0	0	1	0	0	0	0	0	0	1
4930520O04Rik	0	2	2	2	2	5	3	0	0	3	1	1	7	0
4930520P13Rik	0	0	0	0	0	1	1	0	0	0	0	0	0	0
4930522H14Rik	0	0	0	1	0	0	0	0	0	0	0	0	0	1
4930522L14Rik	1	3	1	3	4	1	4	2	3	4	1	5	1	3
4930522O17Rik	4	6	24	4	9	9	9	0	6	6	2	6	8	2
4930523C07Rik	86	170	293	433	553	292	557	91	158	158	314	324	211	139
4930523O13Rik	0	0	0	0	1	0	0	0	0	0	0	0	0	0
4930524B15Rik	0	0	0	0	0	0	0	0	0	0	0	0	0	0
4930524B17Rik	0	0	0	0	0	0	0	0	0	0	0	0	0	0
4930524C18Rik	0	0	0	0	0	0	0	0	0	1	0	0	0	0
4930524N10Rik	0	0	0	0	0	0	0	0	0	0	0	0	0	0
4930524O05Rik	0	0	0	0	0	0	0	0	0	0	0	0	0	0
4930524O08Rik	0	0	0	0	0	0	0	0	0	0	0	0	0	1
4930525D18Rik	0	0	0	0	1	0	0	0	0	0	1	0	0	0
4930525G20Rik	0	0	0	0	1	0	1	0	0	0	0	1	0	0
4930526F13Rik	0	0	0	0	0	1	0	0	0	0	0	0	0	0
4930526H09Rik	0	0	0	0	0	0	0	0	0	0	0	0	0	0
4930526I15Rik	20	53	25	32	37	22	23	17	25	40	45	27	28	17
4930527F14Rik	0	0	0	0	0	0	0	0	0	0	1	1	0	0
4930528A17Rik	0	1	2	0	4	1	2	1	0	0	0	0	1	0
4930528D03Rik	0	0	0	0	0	0	0	0	0	0	0	0	0	0
4930528G23Rik	0	0	0	0	1	0	0	0	0	0	0	0	0	0
4930528H21Rik	0	0	0	0	0	0	0	0	0	0	0	0	0	0
4930528P14Rik	0	0	0	0	0	0	0	0	0	0	0	1	0	0
4930529C04Rik	0	1	0	0	0	1	0	0	0	1	0	0	0	0
4930529K09Rik	0	0	0	1	1	0	0	0	0	1	0	0	0	1
4930529L06Rik	0	0	0	0	0	0	0	0	0	0	0	0	0	0
4930532I03Rik	0	0	0	0	0	0	0	0	0	0	0	1	0	0
4930533B01Rik	0	0	0	0	0	0	0	0	0	0	1	0	0	0
4930533I22Rik	0	0	0	0	0	0	0	0	0	0	0	0	0	0
4930533K18Rik	0	0	0	0	0	0	0	0	0	0	0	0	0	0
4930533N22Rik	0	0	0	0	0	0	0	0	0	0	0	0	0	0
4930533P14Rik	0	0	0	0	0	0	1	0	0	0	0	1	0	0
4930538E20Rik	0	0	0	0	0	0	0	0	0	0	0	0	0	0
4930538K18Rik	0	0	0	0	0	1	1	0	0	0	0	0	0	0
4930538L07Rik	0	0	0	0	0	0	0	0	0	0	1	0	0	1
4930539C22Rik	0	0	0	0	0	0	0	0	0	0	0	0	0	0
4930539E08Rik	0	0	1	1	1	1	1	1	0	2	0	0	0	1
4930539J05Rik	0	16	12	27	19	3	16	2	17	22	24	20	27	14
4930539M17Rik	0	0	0	0	1	0	0	0	1	0	0	1	0	0
4930539N22Rik	0	0	0	0	0	0	0	0	0	0	0	0	0	0
4930540M03Rik	0	0	1	0	1	0	0	0	0	0	1	0	1	0
4930542C21Rik	0	0	0	0	0	0	0	0	0	0	0	0	0	0
4930542D17Rik	0	0	0	0	0	0	0	1	0	0	0	0	0	0
4930543D07Rik	1	15	4	10	3	0	8	3	13	17	18	15	20	10
4930543E12Rik	0	0	0	1	1	0	0	0	0	0	0	2	1	0
4930543I03Rik	0	0	0	0	0	0	2	0	0	0	0	1	0	0
4930543N07Rik	0	0	0	0	0	0	0	0	1	0	0	0	0	0
4930544D05Rik	0	0	0	1	0	0	0	0	0	0	1	0	0	1
4930544G11Rik	0	0	0	0	0	1	0	0	2	1	1	1	1	0
4930544M13Rik	0	0	0	0	0	0	0	0	0	0	0	0	0	0
4930545E07Rik	0	0	0	0	0	0	0	0	0	0	0	0	0	0
4930545H06Rik	0	0	0	0	0	0	0	0	0	0	0	0	0	0
4930545L08Rik	0	0	0	0	0	0	0	0	0	1	0	0	0	0
4930545L23Rik	0	0	0	0	0	0	0	0	0	0	0	0	0	0
4930546C10Rik	0	0	0	0	0	0	0	0	0	0	0	0	0	0
4930546K05Rik	0	0	0	0	0	0	0	0	0	0	0	0	0	1
4930547E08Rik	0	0	0	0	0	1	0	0	0	0	1	0	0	0
4930547E14Rik	0	0	0	0	0	0	0	0	0	0	0	0	1	0
4930547H16Rik	0	0	3	1	1	1	1	0	0	1	0	2	0	0
4930547M16Rik	0	0	0	0	0	0	0	0	1	0	0	0	1	0
4930548G14Rik	0	0	0	0	0	0	0	0	0	0	0	0	0	0
4930548J01Rik	0	1	0	0	0	1	1	0	1	1	2	2	0	0
4930548K13Rik	0	0	0	0	1	0	0	0	0	0	0	0	1	0
4930549C01Rik	0	0	0	0	0	0	0	0	0	0	0	0	0	0
4930549C15Rik	0	0	0	0	0	0	0	0	0	0	0	0	0	0
4930550C14Rik	0	0	0	1	0	0	0	0	0	0	0	1	0	0
4930550C17Rik	0	0	0	0	1	0	0	0	0	0	0	0	1	0
4930550L24Rik	0	0	0	0	0	0	0	0	0	0	1	0	0	0
4930552N02Rik	0	0	0	0	0	0	0	0	0	0	0	0	0	0
4930552P12Rik	0	0	0	0	0	0	0	0	0	0	0	0	0	0
4930553C11Rik	0	0	0	0	0	0	0	0	0	0	0	0	0	1
4930553E22Rik	1	0	0	0	0	0	0	0	0	0	0	0	0	0
4930553J12Rik	0	0	0	1	0	0	0	0	0	0	0	0	0	0
4930553P18Rik	0	0	0	0	0	0	0	0	0	0	0	0	0	0
4930554C24Rik	0	0	0	0	0	0	0	0	0	0	0	0	0	0
4930554G24Rik	0	0	1	0	2	0	0	0	0	0	1	0	1	0
4930554H23Rik	0	0	0	0	0	0	0	0	0	0	0	0	0	0
4930554I06Rik	0	0	0	1	0	0	0	0	0	0	0	0	0	0
4930555A03Rik	0	0	0	0	0	1	0	0	2	0	1	0	1	0
4930555B11Rik	0	0	0	0	0	1	0	0	0	0	0	0	0	0
4930555B12Rik	0	0	0	0	0	0	0	0	0	0	0	0	0	0
4930555F03Rik	0	0	0	0	0	0	0	0	0	0	0	0	0	0
4930555G21Rik	0	0	0	0	0	0	0	0	0	0	0	0	0	0
4930555K05Rik	1	0	0	0	0	0	0	0	0	0	0	0	0	0
4930556C24Rik	0	0	0	0	0	0	0	0	0	0	0	0	0	0
4930556G01Rik	0	0	0	0	0	0	0	0	0	0	0	0	0	0
4930556J02Rik	0	0	0	0	1	0	0	0	0	1	0	0	1	0
4930556L07Rik	1	0	0	0	2	0	0	0	0	0	1	0	0	0
4930556M19Rik	0	1	0	0	0	0	0	0	0	0	0	0	0	0
4930556N09Rik	0	0	0	0	0	0	0	0	2	0	0	0	0	0
4930556N13Rik	0	0	0	0	0	0	0	0	0	0	0	1	0	0
4930557A04Rik	0	0	1	2	0	0	0	1	1	1	1	2	1	0
4930557F10Rik	0	0	0	0	0	0	0	0	0	0	0	0	0	0
4930557J02Rik	0	0	2	0	1	0	1	1	0	1	2	2	2	0
4930557K07Rik	0	0	1	0	0	0	0	0	0	0	0	0	0	0
4930558C23Rik	0	0	0	0	0	0	0	0	0	0	0	0	0	0
4930558G05Rik	0	0	0	2	0	0	0	0	0	0	0	0	0	0
4930558J18Rik	1	1	0	0	0	0	0	0	0	0	0	1	1	0
4930558K02Rik	0	1	0	0	1	0	0	0	1	0	0	4	1	0
4930559C10Rik	0	0	0	0	0	0	0	0	0	0	0	0	0	0
4930562C15Rik	0	0	0	0	0	0	0	0	0	0	1	0	0	0
4930563D23Rik	2	0	0	0	1	0	0	0	0	1	0	0	0	0
4930563E18Rik	0	0	0	0	2	0	0	0	0	2	2	1	0	0
4930563E22Rik	0	2	1	4	7	0	1	2	1	0	2	1	1	1
4930563H07Rik	0	0	0	0	0	0	0	0	0	0	1	1	0	0
4930563I02Rik	0	0	0	0	0	0	1	0	0	0	0	0	0	0
4930563M20Rik	0	0	0	0	0	0	0	0	1	0	0	0	0	2
4930563M21Rik	0	0	0	0	1	0	0	0	2	1	0	0	0	0
4930564C03Rik	1	5	10	16	11	10	8	1	4	2	1	0	1	1
4930564D02Rik	0	0	0	0	0	0	0	0	0	0	0	0	0	0
4930565D16Rik	0	0	0	0	1	0	0	0	0	0	0	0	0	0
4930565N06Rik	0	0	0	0	0	0	0	0	0	0	0	0	0	0
4930567H12Rik	0	0	0	0	0	0	0	0	0	0	0	0	0	0
4930567H17Rik	1	1	1	0	1	0	0	0	1	0	2	1	2	0
4930567J20Rik	0	0	0	0	0	0	0	0	0	0	0	0	0	0
4930567K12Rik	0	0	0	0	1	0	0	0	0	0	0	0	0	0
4930567K20Rik	0	0	0	0	0	0	0	0	0	0	0	0	0	0
4930568D16Rik	0	0	0	0	0	0	0	0	0	0	0	1	0	0
4930568E12Rik	0	0	0	0	0	0	0	0	0	0	0	0	0	0
4930568G15Rik	0	0	0	0	0	0	0	0	0	0	0	0	0	0
4930570E03Rik	0	0	1	0	0	0	0	0	0	0	0	1	0	0
4930570G19Rik	0	1	1	0	0	1	0	0	0	0	0	0	0	0
4930571K23Rik	0	0	0	0	1	0	0	0	0	0	0	1	0	0
4930571O06Rik	1	0	0	2	2	0	1	0	2	1	1	1	2	2
4930572G02Rik	0	0	0	0	1	0	0	0	0	0	0	1	0	0
4930572K03Rik	0	0	0	1	0	0	0	0	0	0	0	0	0	0
4930572O13Rik	1	0	0	0	0	0	0	0	0	0	0	0	0	0
4930573C15Rik	0	0	0	0	0	0	0	0	0	0	0	0	0	0
4930573O16Rik	0	0	0	0	0	0	0	0	0	0	0	0	0	0
4930577N17Rik	18	54	78	97	106	55	54	12	23	33	57	51	27	18
4930578C19Rik	53	72	40	79	83	47	71	24	50	80	45	58	56	54
4930578I06Rik	0	0	0	0	0	0	0	0	0	1	0	0	0	0
4930578M01Rik	4	9	0	2	0	0	4	0	1	3	2	1	6	2
4930578N18Rik	0	0	0	0	1	0	0	0	1	0	0	0	0	0
4930579D09Rik	0	0	0	0	0	0	0	0	0	0	0	0	1	0
4930579F01Rik	0	0	1	0	0	0	0	0	0	0	0	1	0	0
4930579G18Rik	2	5	3	5	5	1	5	0	7	9	8	7	12	1
4930579H20Rik	0	0	0	0	0	0	0	0	0	0	0	1	0	0
4930579J19Rik	2	4	11	10	6	0	17	4	3	12	9	17	20	11
4930579K19Rik	2	2	0	2	8	4	3	3	2	3	6	4	1	0
4930579P08Rik	0	0	0	0	0	0	0	0	0	0	0	0	0	0
4930581F22Rik	0	0	1	1	0	0	0	0	0	0	0	0	1	0
4930583I09Rik	0	0	1	2	1	0	0	0	0	0	0	0	0	0
4930583K01Rik	0	2	0	0	0	3	0	0	1	0	2	0	0	0
4930583P06Rik	0	0	0	0	0	0	0	0	0	0	0	0	0	0
4930584F24Rik	0	0	0	0	0	0	1	0	0	0	0	0	0	0
4930586N03Rik	0	0	0	0	1	0	0	0	0	0	0	1	0	0
4930587E11Rik	0	0	0	1	0	0	0	0	0	0	0	0	0	0
4930588K23Rik	0	0	0	0	0	0	0	0	0	0	0	0	0	0
4930589L23Rik	0	0	0	0	1	0	0	0	0	1	1	0	0	0
4930590J08Rik	3	8	2	3	4	1	1	0	2	0	1	5	5	1
4930590L14Rik	0	0	0	0	0	0	0	0	0	0	0	0	0	0
4930590L20Rik	0	0	0	0	0	0	0	0	0	0	0	0	0	0
4930591A17Rik	0	0	0	1	0	0	0	0	0	0	0	0	0	0
4930591E09Rik	0	0	0	0	1	0	0	0	0	0	0	0	0	0
4930592A05Rik	0	0	0	0	0	0	1	0	1	0	0	0	1	0
4930592C13Rik	0	3	1	3	1	1	1	1	1	2	3	4	2	2
4930592I03Rik	0	0	0	0	0	0	0	1	0	0	0	0	0	0
4930593A02Rik	0	0	0	0	0	0	0	0	0	0	0	0	0	0
4930593C16Rik	1	0	0	0	0	0	0	0	0	0	1	1	0	0
4930594C11Rik	16	33	83	65	64	54	30	10	25	44	45	44	38	21
4930594O21Rik	0	0	0	1	3	1	0	0	0	1	3	1	0	0
4930595D18Rik	0	0	0	1	0	0	0	0	0	0	0	0	0	0
4930595L18Rik	0	0	0	0	0	0	0	1	0	0	0	0	0	0
4930595M18Rik	0	0	0	0	0	0	0	0	0	0	0	0	0	0
4930596D02Rik	0	0	0	0	0	0	0	0	0	0	0	0	0	0
4930596I21Rik	2	10	14	14	9	6	12	4	17	19	14	14	19	8
4930597A21Rik	0	0	0	0	0	0	0	0	0	0	0	0	0	0
4930597G03Rik	0	0	0	0	0	0	0	0	0	0	0	0	0	0
4930598F16Rik	0	0	0	0	0	0	0	0	0	0	1	0	0	0
4931400O07Rik	0	0	0	0	0	0	0	0	0	0	0	0	0	0
4931403E22Rik	0	0	0	0	0	0	0	0	0	0	0	0	0	1
4931403G20Rik	0	0	0	1	1	0	0	0	0	1	1	0	0	0
4931403M11Rik	0	0	0	0	0	0	1	0	0	0	0	0	0	0
4931406B18Rik	0	0	0	0	0	0	0	0	0	0	0	0	0	0
4931406C07Rik	71	207	137	101	136	91	103	30	95	128	117	98	137	49
4931406P16Rik	32	97	33	82	75	47	51	17	26	52	53	52	46	30
4931408C20Rik	0	0	0	0	0	0	0	0	0	0	0	0	0	0
4931408D14Rik	2	1	1	5	3	1	1	2	1	0	2	4	13	1
4931409K22Rik	0	0	0	0	0	0	0	0	0	0	0	0	0	0
4931413K12Rik	0	0	1	1	1	1	0	0	0	0	1	1	1	0
4931414P19Rik	26	52	43	49	63	30	35	16	50	67	69	62	70	22
4931415C17Rik	0	0	0	0	0	0	0	0	0	0	0	2	0	0
4931417E11Rik	0	0	0	0	0	0	0	0	0	0	0	2	1	0
4931419H13Rik	0	0	1	0	0	0	0	0	0	0	0	0	0	0
4931420L22Rik	0	0	0	0	0	0	0	0	0	0	0	0	0	0
4931422A03Rik	0	0	0	0	0	0	0	0	0	0	1	0	0	0
4931423N10Rik	0	0	0	1	0	0	1	0	0	0	0	0	0	1
4931428F04Rik	0	2	0	1	0	3	2	1	0	2	5	1	0	1
4931429L15Rik	0	0	0	0	0	0	0	0	0	0	0	0	0	0
4931429P17Rik	1	0	0	1	0	1	0	0	0	0	0	0	0	0
4931430N09Rik	0	0	0	0	1	1	0	0	1	1	0	0	0	0
4931431C16Rik	0	0	0	0	0	0	0	0	0	0	0	0	0	0
4931431F19Rik	0	0	0	0	1	0	0	0	0	1	0	0	0	0
4931439C15Rik	0	0	0	0	0	0	1	0	0	0	0	0	0	0
4931440F15Rik	1	3	2	5	5	0	1	0	1	3	2	2	3	1
4931440J10Rik	0	0	0	0	0	0	0	1	0	0	0	0	0	0
4931440P22Rik	0	0	0	0	0	0	0	0	0	0	2	0	0	0
4932411N23Rik	0	0	0	0	0	0	0	0	0	0	0	0	0	0
4932412D23Rik	1	0	0	0	0	0	0	0	0	0	0	0	0	0
4932413F04Rik	0	0	1	0	0	0	0	0	0	0	0	0	0	0
4932414J04Rik	0	0	0	0	0	0	0	0	0	0	0	0	0	0
4932414N04Rik	0	0	0	0	0	0	0	0	0	0	0	0	0	0
4932415M13Rik	0	0	0	0	0	0	0	0	0	1	0	0	0	0
4932416H05Rik	5	14	26	29	37	22	10	6	8	7	9	9	6	3
4932416K20Rik	0	0	0	0	0	0	1	0	0	0	0	1	0	0
4932429P05Rik	0	0	0	0	0	0	0	0	1	0	0	0	0	0
4932431P20Rik	0	0	0	1	0	0	0	0	0	0	0	0	0	0
4932435O22Rik	0	0	0	0	0	1	0	0	0	0	0	0	0	0
4932438A13Rik	96	349	334	262	351	191	224	58	167	212	253	299	187	81
4932438H23Rik	0	0	0	0	0	0	0	0	0	1	1	1	0	0
4932441J04Rik	0	5	8	7	3	5	0	0	5	2	5	2	8	3
4932443I19Rik	0	0	1	0	0	0	0	0	1	1	0	1	0	0
4932443L11Rik	0	0	0	0	0	0	0	0	0	0	1	0	0	0
4933400A11Rik	0	0	0	1	0	0	0	0	0	0	0	0	0	0
4933400B14Rik	0	0	0	0	0	0	0	0	0	0	0	0	0	0
4933400C23Rik	0	0	0	0	0	0	0	0	0	0	1	1	1	0
4933400F21Rik	0	1	0	0	0	0	0	0	1	0	1	2	2	0
4933400L20Rik	0	0	0	0	0	0	0	0	0	0	0	0	0	0
4933401B06Rik	0	0	0	0	1	0	0	0	0	0	0	0	0	0
4933401D09Rik	0	0	0	0	0	1	0	0	0	0	0	0	0	0
4933401H06Rik	0	0	0	0	1	0	0	0	0	0	0	0	0	0
4933402C06Rik	0	0	0	0	0	0	1	0	0	1	0	0	0	0
4933402D24Rik	1	0	0	0	1	0	0	0	0	0	0	0	0	0
4933402E13Rik	0	0	0	0	0	0	0	0	0	0	0	0	0	0
4933402J07Rik	0	0	0	0	0	0	0	0	0	0	0	0	0	0
4933402J10Rik	0	0	0	0	0	0	0	0	0	1	0	0	0	0
4933402J15Rik	0	0	0	0	0	0	0	0	0	0	1	0	0	0
4933402N03Rik	0	0	0	0	0	0	0	0	0	0	0	0	0	0
4933402P03Rik	1	0	0	1	0	0	0	0	0	0	0	0	0	0
4933403O08Rik	0	0	0	0	0	0	1	0	0	0	0	0	0	0
4933404G15Rik	0	0	0	0	0	0	0	0	0	0	0	0	0	0
4933404K13Rik	0	0	0	0	0	0	0	0	1	0	0	1	0	0
4933404O12Rik	6	7	4	1	9	5	4	1	4	6	14	7	8	7
4933405D12Rik	0	0	1	0	0	0	0	0	0	0	0	1	2	0
4933405E24Rik	0	0	0	0	1	0	1	0	0	0	0	0	0	0
4933405L10Rik	0	0	0	0	0	0	0	0	0	0	0	0	0	0
4933405O20Rik	0	1	0	0	2	1	0	0	0	0	0	1	0	1
4933406B17Rik	0	0	0	0	2	0	0	0	0	0	0	0	0	0
4933406C10Rik	2	3	13	13	14	5	7	4	10	9	11	15	21	4
4933406D12Rik	0	0	0	0	0	0	0	0	0	0	0	0	0	0
4933406G16Rik	0	0	0	0	0	1	0	0	0	0	0	0	0	0
4933406I18Rik	0	0	0	0	0	0	1	0	1	0	0	0	0	0
4933406J10Rik	0	0	0	0	0	0	0	0	0	0	0	0	0	0
4933406K04Rik	0	0	0	0	0	0	0	0	0	1	0	0	0	0
4933406M09Rik	0	0	0	0	0	0	0	0	0	0	0	0	1	0
4933407E24Rik	0	0	2	1	1	0	2	2	1	0	0	0	1	0
4933407G14Rik	3	0	0	1	0	0	0	0	1	0	1	0	1	0
4933407L21Rik	0	0	0	0	0	0	0	0	0	0	0	0	0	0
4933408B17Rik	6	11	5	5	4	2	3	0	8	4	3	0	4	2
4933408J17Rik	0	0	0	0	0	0	0	0	0	0	0	0	0	0
4933409F18Rik	0	0	0	0	0	0	0	0	0	0	0	0	0	0
4933409G03Rik	0	0	0	0	0	0	0	0	1	0	1	0	1	0
4933411E08Rik	0	0	0	0	0	0	0	0	1	0	0	0	0	0
4933411G06Rik	0	0	0	0	2	0	0	0	0	0	0	0	0	0
4933411K16Rik	2	2	1	2	9	1	10	1	2	1	5	2	4	1
4933412E12Rik	2	10	2	4	6	4	7	3	2	12	7	9	8	6
4933412E24Rik	0	0	0	0	0	0	0	0	0	0	0	0	0	0
4933412O06Rik	0	0	0	0	0	1	0	0	0	0	0	1	0	1
4933413G19Rik	0	0	0	0	0	0	0	0	0	0	0	0	0	0
4933413J09Rik	0	0	0	0	0	1	0	0	0	1	0	0	0	0
4933413L06Rik	0	0	0	0	0	0	0	0	0	0	0	0	0	0
4933414I15Rik	0	0	0	0	0	0	0	0	0	0	0	0	0	0
4933415F23Rik	0	0	0	0	0	0	0	0	1	0	0	0	1	0
4933416C03Rik	0	0	0	0	0	0	0	0	0	0	0	1	0	0
4933416E03Rik	1	0	0	0	0	0	0	0	0	0	0	0	0	0
4933416I08Rik	0	0	0	0	0	0	1	0	0	0	0	1	0	0
4933416M06Rik	0	0	0	0	0	0	0	0	0	0	0	0	0	0
4933416M07Rik	0	0	0	0	0	0	0	0	0	0	0	0	1	0
4933416O17Rik	0	1	0	0	0	1	0	0	0	0	0	0	0	0
4933417A18Rik	0	0	0	0	0	0	0	0	0	0	0	0	0	0
4933417E11Rik	1	2	0	0	0	0	0	0	1	1	2	0	1	0
4933417G07Rik	6	9	3	4	4	1	7	3	2	6	5	6	6	5
4933417O13Rik	0	0	0	1	0	0	0	0	1	1	0	1	2	0
4933421I07Rik	0	0	1	0	0	0	0	0	0	0	0	0	0	0
4933421O10Rik	4	20	6	13	23	10	11	0	8	16	14	17	22	4
4933422A05Rik	0	0	0	0	1	0	0	0	0	0	1	1	0	1
4933423P22Rik	0	0	0	0	0	0	0	0	0	0	0	1	0	0
4933424G05Rik	1	1	2	0	1	2	1	1	3	3	4	2	1	1
4933424G06Rik	0	0	2	0	0	0	0	0	0	0	1	0	0	0
4933424M12Rik	0	0	0	1	0	0	0	0	0	0	0	0	0	0
4933425B07Rik	0	0	0	0	0	0	0	0	0	0	0	0	0	0
4933425L06Rik	0	0	0	0	0	0	1	0	0	1	0	0	0	0
4933427D06Rik	0	0	1	0	0	0	0	0	0	0	0	0	0	0
4933427D14Rik	22	82	20	34	25	16	28	8	30	22	31	19	28	12
4933427E11Rik	1	0	2	2	1	1	1	0	2	3	3	2	4	0
4933427E13Rik	0	0	0	0	0	0	0	0	0	0	0	0	0	0
4933427G17Rik	0	0	1	2	0	0	2	1	0	1	1	0	1	0
4933427G23Rik	0	0	0	0	0	0	0	0	0	0	0	0	1	0
4933427I22Rik	0	2	0	0	0	0	0	0	0	0	0	0	1	0
4933428C19Rik	0	0	0	1	0	0	0	0	1	0	0	0	0	0
4933428G20Rik	0	0	0	0	0	1	0	0	0	0	0	0	0	0
4933428M09Rik	0	0	0	0	0	0	0	0	1	0	1	0	0	0
4933429K18Rik	0	0	1	0	0	0	0	0	0	0	0	0	0	0
4933430H16Rik	0	0	0	0	0	0	0	0	0	0	0	0	0	0
4933430I17Rik	0	1	1	2	2	1	4	1	0	2	3	1	1	0
4933430M04Rik	0	0	0	0	0	0	0	0	0	0	0	0	0	0
4933430N04Rik	0	0	0	0	0	0	0	0	0	0	0	0	0	0
4933431E20Rik	5	8	3	7	5	2	4	3	3	11	7	9	11	5
4933431G14Rik	0	1	2	2	1	0	2	0	1	1	5	9	3	3
4933431J24Rik	0	0	0	0	0	0	0	0	0	0	0	0	0	0
4933431K23Rik	0	0	0	0	1	0	0	0	0	0	0	0	0	0
4933432G23Rik	0	0	0	0	0	0	0	0	0	0	0	0	0	0
4933432I03Rik	0	0	0	0	0	0	1	0	0	0	0	1	1	0
4933432I09Rik	3	13	4	31	15	9	31	4	13	11	36	30	21	8
4933432K03Rik	0	0	0	0	0	0	0	0	0	0	1	0	0	0
4933433F19Rik	0	0	0	0	0	0	0	0	0	0	0	1	0	0
4933433G08Rik	0	0	0	0	0	0	0	0	0	0	0	0	0	0
4933433G15Rik	0	0	0	0	0	0	0	0	1	0	0	0	0	0
4933433G19Rik	0	0	0	0	0	0	0	0	0	0	1	0	2	0
4933433H22Rik	1	0	0	2	0	0	1	1	0	0	0	0	0	0
4933434E20Rik	254	523	270	247	321	154	181	58	387	485	495	435	443	230
4933436E23Rik	0	0	0	0	1	0	0	0	0	0	0	0	0	0
4933436H12Rik	0	1	0	0	0	1	0	0	0	1	0	0	0	0
4933436I01Rik	0	0	0	0	0	0	0	0	0	0	0	0	0	0
4933438B17Rik	0	0	0	0	0	0	1	0	0	0	0	0	0	0
4933439C10Rik	13	33	12	16	21	12	13	5	16	12	26	28	13	15
4933439K11Rik	0	0	0	1	2	0	1	0	0	0	0	0	0	0
4933440J02Rik	0	4	2	1	2	1	0	0	0	2	0	3	0	0
4933440M02Rik	1	0	0	0	1	0	1	0	0	0	2	0	0	0
5031414D18Rik	8	17	8	6	11	14	10	4	8	9	22	21	22	11
5031425E22Rik	42	144	202	193	224	112	131	53	77	92	122	111	90	49
5031425F14Rik	0	1	0	2	1	0	1	0	3	2	0	1	1	2
5031426D15Rik	44	116	60	50	70	14	33	10	62	61	62	49	68	30
5031434C07Rik	0	0	0	1	0	0	0	0	0	0	1	0	0	0
5031434O11Rik	0	3	3	7	6	2	2	0	3	2	6	3	5	1
5031439G07Rik	226	515	169	242	268	156	174	97	370	368	408	335	364	230
5033403F01Rik	0	0	0	1	1	0	0	0	1	0	0	0	0	0
5033403H07Rik	0	0	0	0	0	0	0	0	0	0	0	0	0	0
5033404E19Rik	0	0	0	1	0	0	1	0	0	0	0	0	1	0
5033417F24Rik	1	2	1	2	2	2	1	0	1	1	0	2	2	0
5033426O07Rik	0	0	0	0	0	0	0	0	0	0	0	0	0	0
5033428I22Rik	1	3	2	1	3	1	0	0	2	3	3	1	1	0
5033430I15Rik	2	2	3	6	12	3	9	1	2	6	10	5	1	2
5330411J11Rik	0	0	0	0	0	0	0	1	0	0	0	0	0	0
5330413P13Rik	0	1	0	0	3	0	2	0	1	0	1	1	0	0
5330416C01Rik	0	0	1	0	0	0	0	0	0	0	3	0	0	1
5330417C22Rik	2	4	1	1	2	0	0	0	2	1	0	0	1	0
5330432E05Rik	0	0	1	0	0	0	0	0	0	0	0	1	0	0
5330434G04Rik	0	0	0	0	0	0	0	0	0	0	0	0	0	1
5330439A09Rik	0	1	0	0	0	0	0	0	0	0	0	0	0	1
5330439B14Rik	1	0	2	1	1	0	0	0	1	0	0	1	0	0
5430401H09Rik	1	0	2	0	0	0	0	0	0	1	1	1	1	1
5430402E10Rik	0	0	0	0	0	0	0	0	0	0	0	0	0	0
5430402O13Rik	1	6	2	3	7	1	3	1	5	2	3	2	4	1
5430403N17Rik	1	0	0	0	0	0	0	0	0	0	0	0	0	0
5430416O09Rik	21	45	19	10	14	10	9	2	36	26	28	26	35	14
5430419D17Rik	0	0	0	0	0	0	0	0	0	0	0	0	1	1
5430421F17Rik	0	0	0	0	0	0	0	0	0	0	0	0	0	0
5430425K12Rik	0	0	0	0	0	0	0	0	0	0	0	0	0	0
5430427M07Rik	0	0	0	1	1	0	0	0	0	0	0	0	0	0
5430427O19Rik	1	3	1	5	1	3	2	0	0	4	3	3	4	0
5430428K19Rik	0	0	1	1	0	0	1	0	1	0	0	1	0	0
5430431A17Rik	131	405	201	296	350	82	353	73	313	429	360	217	291	154
5430434I15Rik	0	0	0	0	0	0	0	0	0	0	0	0	0	1
5430437J10Rik	0	0	0	0	1	0	0	0	0	2	0	0	0	0
5530400C23Rik	0	0	0	0	0	0	0	0	0	0	0	0	0	0
5530401A14Rik	0	0	0	0	0	0	0	0	0	0	0	0	1	0
5530601H04Rik	12	41	19	20	29	12	20	8	22	20	24	28	22	8
5730403I07Rik	0	0	0	0	0	0	1	0	0	0	0	0	1	2
5730405O15Rik	0	0	0	0	0	0	0	0	1	0	1	1	0	0
5730408K05Rik	0	2	1	1	1	0	2	2	0	5	3	2	3	1
5730409E04Rik	16	40	13	29	27	6	19	7	25	32	29	31	31	24
5730409K12Rik	10	21	7	15	10	5	12	3	10	16	19	12	14	15
5730412P04Rik	0	0	0	0	1	0	0	0	0	1	0	0	0	0
5730416F02Rik	1	2	1	1	1	2	4	1	2	1	0	1	2	1
5730420D15Rik	0	0	1	1	1	0	0	0	0	0	1	0	0	2
5730422E09Rik	0	0	0	0	0	0	0	0	0	1	0	0	0	0
5730435O14Rik	4	0	2	2	1	1	1	0	3	0	4	3	3	2
5730455P16Rik	213	561	162	167	217	108	144	21	221	260	255	233	281	165
5730460C07Rik	1	0	0	0	0	0	0	0	1	0	0	0	0	0
5730480H06Rik	7	19	7	12	14	9	9	2	11	13	15	17	15	10
5730488B01Rik	0	0	3	1	0	0	0	0	1	2	0	0	0	0
5730522E02Rik	0	1	0	0	2	0	0	0	0	1	0	0	0	0
5730559C18Rik	1	0	0	0	2	0	0	0	0	0	0	1	0	0
5830403F22Rik	0	0	0	1	0	0	0	0	0	1	0	1	0	0
5830411N06Rik	0	0	0	0	0	0	0	0	0	0	0	0	0	0
5830416I19Rik	0	0	0	1	0	0	0	0	0	0	0	0	0	0
5830418P13Rik	0	2	0	0	0	0	0	0	0	0	1	1	0	2
5830428M24Rik	0	0	0	0	0	0	0	0	0	0	0	0	0	0
5830432E09Rik	3	11	15	7	8	5	7	1	2	7	9	6	8	5
5830444B04Rik	9	9	1	4	7	4	4	8	4	4	12	7	2	2
5830454E08Rik	5	12	3	6	10	4	3	0	6	3	12	6	10	1
5830473C10Rik	0	0	0	0	0	0	0	0	0	0	0	0	0	0
5930403L14Rik	39	129	44	92	100	54	47	38	89	79	64	62	62	59
5930403N24Rik	2	3	0	0	3	0	4	0	0	0	1	1	2	3
5930412G12Rik	0	0	0	0	0	0	0	0	0	1	0	0	0	0
5930430L01Rik	13	37	19	39	31	10	18	6	23	24	37	34	27	20
5930438M14Rik	0	0	0	0	0	0	0	0	0	0	0	0	0	0
6030407O03Rik	0	0	0	1	0	0	0	0	0	0	0	0	0	0
6030408B16Rik	6	17	5	5	15	4	12	0	10	16	14	28	8	12
6030419C18Rik	157	307	130	171	181	132	118	74	157	211	208	217	154	106
6030440G07Rik	0	0	0	0	1	0	0	0	0	0	0	0	0	0
6030443J06Rik	6	10	1	10	8	1	5	3	10	10	14	10	5	7
6030458C11Rik	31	115	25	45	51	21	39	8	48	54	90	61	66	40
6030466F02Rik	0	0	0	0	0	0	0	0	0	0	0	0	0	0
6030468B19Rik	1	0	0	1	1	0	0	0	0	0	0	0	0	1
6030469F06Rik	1	0	0	0	1	0	0	0	0	0	0	0	0	0
6030471H07Rik	0	0	0	0	0	0	0	0	0	1	0	0	0	0
6030498E09Rik	0	0	0	0	1	0	0	0	0	0	0	0	0	0
6230400D17Rik	32	121	56	33	39	23	36	11	82	67	37	46	49	32
6330403K07Rik	1	2	2	2	4	2	1	0	0	2	3	2	1	0
6330407A03Rik	16	21	5	18	8	9	8	1	10	12	10	9	6	9
6330408A02Rik	30	82	44	72	78	38	51	19	46	55	67	61	44	35
6330409D20Rik	0	0	0	0	0	0	0	0	1	0	0	0	0	0
6330410L21Rik	5	10	7	10	17	8	7	10	6	17	20	11	5	4
6330415B21Rik	0	0	0	0	3	0	1	0	0	1	0	0	0	0
6330416G13Rik	44	96	97	114	128	105	60	32	70	87	120	136	106	43
6330420H09Rik	0	0	0	0	0	0	0	0	0	0	0	0	0	1
6430411K18Rik	6	3	5	6	7	1	2	2	3	8	4	3	2	2
6430531B16Rik	0	0	2	1	0	0	0	0	0	1	0	1	3	0
6430548M08Rik	88	227	55	116	196	77	96	33	121	117	179	180	133	71
6430550D23Rik	0	0	0	0	0	0	2	0	0	0	1	1	0	0
6430553K19Rik	0	0	0	0	0	0	0	0	1	0	0	0	0	0
6430562O15Rik	0	2	0	1	3	2	1	0	2	7	1	4	2	3
6430571L13Rik	9	31	1	17	13	8	2	5	16	12	30	17	19	15
6430573F11Rik	0	3	2	8	10	2	6	4	2	1	7	2	0	0
6430584L05Rik	1	1	4	2	2	0	0	1	3	3	0	3	11	0
6430628N08Rik	0	0	0	0	3	0	0	0	0	0	0	0	0	0
6430710C18Rik	0	0	0	0	0	0	0	0	0	0	0	0	0	0
6530402F18Rik	43	66	117	81	128	98	45	15	59	41	41	76	66	48
6530403H02Rik	0	0	0	0	0	0	0	1	0	0	0	0	0	0
6530411M01Rik	0	0	1	0	0	0	0	0	0	0	0	0	0	0
6720468P15Rik	0	0	1	0	0	0	1	0	0	1	0	1	0	0
6720483E21Rik	0	2	2	0	2	2	0	0	0	0	0	1	0	0
6820408C15Rik	0	0	0	0	0	0	1	0	0	1	1	1	0	0
6820426E19Rik	0	0	0	0	0	0	1	0	0	0	0	1	0	0
7420426K07Rik	0	0	0	0	1	0	0	1	0	0	0	0	0	0
7420461P10Rik	0	0	0	0	0	1	0	0	0	0	0	0	0	0
7420700N18Rik	0	0	0	0	0	0	0	0	0	0	0	0	1	0
7420701I03Rik	0	0	0	0	0	0	0	0	0	0	1	0	0	0
7530416G11Rik	0	0	0	0	0	0	0	0	0	1	0	0	0	1
7530428D23Rik	4	6	2	6	7	4	2	1	2	1	2	4	3	2
7630403G23Rik	0	0	0	0	1	0	0	0	0	0	0	0	0	0
8030411F24Rik	0	0	0	0	0	0	0	0	0	0	0	0	0	0
8030423F21Rik	0	0	2	1	0	1	1	0	0	4	0	0	1	0
8030423J24Rik	0	0	0	0	0	0	0	0	0	0	0	0	0	0
8030442B05Rik	0	0	0	0	0	0	1	0	0	1	0	0	0	0
8030443G20Rik	0	0	1	0	0	0	0	0	0	0	1	0	0	0
8030451A03Rik	0	0	0	0	0	0	0	0	0	0	0	0	0	0
8030451O07Rik	1	0	0	0	0	0	0	0	0	1	0	0	1	0
8030453O22Rik	0	1	0	0	1	0	0	1	2	1	0	1	1	0
8030455M16Rik	0	0	0	0	0	0	0	0	0	0	0	1	0	0
8030462N17Rik	29	77	19	26	34	16	12	3	38	51	40	41	51	26
8030474K03Rik	0	3	0	0	0	1	0	0	0	0	0	0	0	3
8430408G22Rik	801	1143	2001	1006	1305	640	622	313	1108	1640	836	864	796	509
8430419K02Rik	0	0	0	0	0	0	0	0	0	0	0	0	0	0
8430422H06Rik	0	0	0	0	0	0	0	0	0	0	0	0	0	0
8430423G03Rik	0	0	0	0	1	0	0	0	0	0	1	0	0	0
8430426J06Rik	0	0	0	0	0	0	0	0	0	0	1	0	0	0
8430429K09Rik	0	2	0	3	2	0	1	0	4	2	7	4	4	2
8430430B14Rik	0	0	0	0	0	0	0	0	0	0	0	0	0	0
8430431K14Rik	8	15	18	16	13	2	18	6	16	18	21	35	19	10
8430436N08Rik	0	0	0	0	0	0	0	0	0	0	0	0	0	0
8430437L04Rik	0	0	2	1	0	0	0	1	0	0	2	1	0	2
9030204H09Rik	0	0	0	0	0	1	0	0	1	0	0	2	2	3
9030404E10Rik	1	0	0	1	0	1	0	0	0	0	2	2	0	0
9030612E09Rik	0	1	3	2	5	0	4	1	1	3	4	2	2	1
9030617O03Rik	263	586	325	424	461	326	292	142	297	337	402	372	379	272
9030619P08Rik	1	3	2	0	1	0	0	0	2	1	1	0	1	0
9030622O22Rik	0	0	0	0	0	0	0	0	0	0	0	1	0	0
9030624J02Rik	87	302	167	120	153	68	82	31	171	154	159	215	150	80
9030625G05Rik	0	0	0	0	0	0	0	0	0	0	0	0	0	0
9130001E16Rik	0	0	0	0	0	0	1	0	0	1	3	0	0	1
9130008F23Rik	2	4	0	1	1	1	2	1	2	5	7	2	0	1
9130011E15Rik	36	157	60	91	82	53	67	32	104	111	109	97	107	52
9130015A21Rik	1	1	0	0	0	0	0	0	0	0	1	0	0	0
9130015L21Rik	0	0	0	0	1	0	0	0	0	0	0	1	0	0
9130019P16Rik	0	0	1	0	0	0	0	0	0	0	0	0	0	0
9130023H24Rik	11	29	22	27	32	13	15	1	19	14	24	16	20	14
9130024F11Rik	0	0	0	0	0	0	0	0	0	0	0	0	0	0
9130204L05Rik	0	0	0	0	0	0	0	0	0	0	0	0	0	0
9130208D14Rik	0	0	0	0	0	0	0	0	0	0	0	0	0	0
9130209A04Rik	0	0	0	0	0	0	0	0	0	0	0	0	0	0
9130221F21Rik	0	0	0	0	0	0	0	0	0	0	0	0	0	0
9130221H12Rik	112	267	75	158	131	74	120	22	114	149	191	136	155	118
9130227L01Rik	0	0	0	0	0	0	0	0	0	0	0	0	0	0
9130230L23Rik	0	0	0	0	0	0	1	0	0	0	1	3	0	0
9130401M01Rik	55	147	77	95	115	94	80	35	74	129	109	95	109	40
9130409I23Rik	0	0	0	0	0	0	0	0	0	0	0	0	0	0
9130409J20Rik	0	0	0	1	2	1	0	0	0	0	1	0	0	0
9230009I02Rik	0	0	0	0	0	1	0	0	0	0	0	0	0	0
9230020A06Rik	0	0	0	0	0	0	0	0	0	0	0	0	0	0
9230102K24Rik	0	0	0	0	0	0	0	0	1	0	0	0	0	0
9230104L09Rik	0	3	1	0	2	0	2	0	5	2	5	3	5	1
9230105E05Rik	0	0	0	0	1	0	0	0	0	0	0	0	0	0
9230110C19Rik	6	23	5	13	11	4	6	4	4	22	18	14	17	10
9230110F15Rik	0	0	0	0	1	1	0	0	0	0	0	1	0	0
9230112D13Rik	0	0	0	0	0	0	0	0	0	0	0	0	0	0
9230113P08Rik	0	0	0	0	0	0	0	0	0	0	0	0	0	0
9230114K14Rik	16	24	21	26	34	21	32	6	16	20	30	12	16	16
9230116L04Rik	0	0	0	0	2	0	0	0	0	0	0	0	0	0
9230116N13Rik	1	5	1	1	3	0	1	0	3	3	2	2	1	1
9230117E06Rik	0	0	0	0	0	0	0	0	0	0	0	0	0	0
9330102E08Rik	10	18	8	7	13	6	20	1	10	23	18	20	18	13
9330104G04Rik	0	2	0	1	2	0	0	0	0	0	0	0	1	1
9330111N05Rik	2	6	2	7	5	3	4	0	2	1	5	2	3	1
9330117O12Rik	0	0	0	0	0	2	0	1	1	0	1	1	0	0
9330133O14Rik	38	157	81	132	105	61	79	24	75	75	66	39	53	36
9330136K24Rik	0	0	1	0	0	0	1	0	1	0	0	0	0	1
9330155M09Rik	0	0	0	1	0	1	0	0	0	0	0	0	0	0
9330158H04Rik	0	0	0	2	0	0	0	0	0	0	0	0	1	0
9330159F19Rik	8	2	8	14	28	16	20	2	3	3	14	6	11	7
9330162B11Rik	0	2	2	1	2	2	2	0	0	2	0	2	3	0
9330175E14Rik	0	0	0	0	0	1	0	0	0	1	0	0	0	0
9330175M20Rik	0	0	0	0	0	0	0	0	0	0	0	0	0	0
9330178D15Rik	0	0	0	0	0	0	0	0	0	0	1	0	0	0
9330179D12Rik	6	0	5	6	1	6	8	1	7	5	9	5	2	1
9330182L06Rik	0	0	0	1	0	2	1	0	2	2	0	2	1	0
9330182O14Rik	0	0	0	0	0	0	0	0	0	0	0	0	0	0
9330188P03Rik	2	9	0	9	7	8	11	0	4	4	10	7	6	0
9330198I05Rik	0	0	0	1	0	0	0	0	0	0	0	0	0	0
9330199G10Rik	0	0	0	0	0	0	0	0	0	0	0	0	1	0
9430007A20Rik	0	0	0	0	1	0	0	0	1	0	0	0	0	0
9430014N10Rik	0	0	0	0	0	0	0	0	0	0	0	0	1	0
9430015G10Rik	5	7	8	9	8	8	11	1	7	9	8	6	4	6
9430016H08Rik	74	160	289	393	430	266	288	60	115	143	150	135	109	38
9430018G01Rik	0	0	0	0	0	0	0	0	0	0	0	1	1	0
9430019J16Rik	0	0	0	0	0	0	0	1	0	0	0	0	0	0
9430020K01Rik	581	1032	315	548	694	314	531	232	700	655	754	840	714	487
9430021M05Rik	0	0	0	0	1	0	0	0	0	0	0	0	0	0
9430024E24Rik	0	0	0	0	0	0	0	0	0	0	0	0	1	0
9430038I01Rik	47	81	31	54	65	45	28	7	33	50	47	49	49	50
9430041J12Rik	0	0	0	0	0	0	0	0	0	0	0	0	0	0
9430060I03Rik	0	0	0	0	0	0	0	0	0	0	0	0	0	0
9430065F17Rik	0	2	0	0	0	0	2	1	0	2	1	1	2	0
9430069I07Rik	0	0	0	0	1	0	0	0	0	0	0	0	0	0
9430078K24Rik	0	0	1	0	0	0	0	0	1	1	2	0	3	0
9430083A17Rik	1	8	2	5	11	6	3	0	4	2	7	6	6	3
9430085M18Rik	2	12	8	7	5	2	9	0	8	8	10	8	3	4
9430091E24Rik	2	5	1	6	13	4	3	1	6	5	9	6	6	1
9430093N23Rik	0	0	0	0	1	0	0	0	0	1	0	0	0	0
9530002B09Rik	0	0	0	0	0	0	0	0	0	0	1	0	0	0
9530003J23Rik	0	0	0	0	0	0	0	0	0	0	0	0	0	0
9530014B07Rik	0	0	0	0	0	0	0	0	0	0	0	0	0	0
9530020I12Rik	0	5	0	0	1	1	0	0	1	1	0	2	1	0
9530026F06Rik	0	0	0	1	0	0	1	0	0	0	0	0	1	0
9530026P05Rik	48	181	91	244	169	67	117	37	79	91	124	75	76	46
9530027J09Rik	0	2	1	1	6	3	1	2	0	2	3	4	1	2
9530036M11Rik	0	1	1	0	0	0	0	0	0	0	1	0	0	1
9530036O11Rik	0	0	0	0	0	0	0	0	0	0	0	0	0	0
9530047P18Rik	0	0	0	0	0	0	0	0	0	0	0	0	0	0
9530051G07Rik	0	2	3	7	6	3	4	0	3	5	2	2	4	0
9530052C20Rik	0	0	0	0	1	0	0	0	0	0	0	0	1	0
9530052E02Rik	0	0	0	0	1	0	1	0	0	0	0	0	0	0
9530053A07Rik	0	0	0	0	0	0	0	0	0	1	0	0	0	0
9530059O14Rik	0	0	0	0	0	0	0	0	0	0	0	0	0	0
9530062K07Rik	3	0	0	0	1	1	1	0	0	0	3	3	0	2
9530068E07Rik	334	1065	408	605	642	384	411	157	483	587	582	467	555	315
9530077C05Rik	0	0	3	3	2	5	4	1	8	3	2	5	6	2
9530080O11Rik	0	0	0	0	1	0	1	0	0	0	1	0	0	0
9530082P21Rik	0	1	0	1	2	0	0	0	0	1	1	0	0	1
9530091C08Rik	5	37	30	32	39	10	17	11	27	34	39	21	22	16
9630001P10Rik	0	0	0	0	0	0	0	0	0	0	0	1	0	0
9630002D21Rik	0	0	0	0	0	0	0	0	0	0	0	0	0	0
9630013A20Rik	0	0	0	0	0	0	0	0	0	1	0	0	0	0
9630013D21Rik	3	3	7	11	11	3	12	1	6	3	6	3	8	1
9630013K17Rik	0	0	0	0	0	0	0	0	0	0	0	0	0	0
9630028B13Rik	0	1	0	0	0	0	0	0	0	0	0	0	0	0
9630028I04Rik	9	18	1	8	10	3	5	0	6	1	7	7	6	8
9830107B12Rik	0	0	0	0	0	0	0	0	0	0	0	0	0	0
9830132P13Rik	0	0	0	0	0	1	0	0	1	0	1	0	0	0
9830147E19Rik	11	29	13	29	24	13	16	5	18	16	34	40	32	16
9830166K06Rik	0	0	0	0	0	0	0	0	0	0	0	0	0	0
9930012K11Rik	0	1	0	1	0	0	0	0	0	0	0	0	1	0
9930021J03Rik	17	32	51	49	101	34	31	3	15	24	46	22	28	16
9930038B18Rik	2	4	1	2	4	0	3	1	3	3	4	1	6	1
9930104L06Rik	50	81	25	50	47	24	17	12	64	61	79	70	52	45
9930111H07Rik	0	0	0	0	0	0	0	0	0	0	1	0	0	1
a	1	0	0	0	0	0	0	0	0	0	0	0	0	0
A130010J15Rik	12	34	11	39	25	20	17	8	17	25	34	19	20	17
A130030D18Rik	0	0	0	0	0	0	0	0	0	0	0	0	0	0
A130051J06Rik	0	0	0	0	0	0	0	0	0	2	0	0	0	0
A130077B15Rik	0	0	0	0	1	0	1	0	0	0	0	0	0	0
A1bg	2	0	1	0	1	1	2	1	1	1	0	1	2	0
A1cf	0	0	0	0	1	0	0	0	0	1	0	0	0	0
A230001M10Rik	0	2	1	2	0	0	2	0	0	4	2	1	2	0
A230006K03Rik	0	0	0	1	0	0	0	0	1	0	0	0	0	0
A230009B12Rik	0	0	0	0	0	0	0	0	0	0	0	1	0	0
A230020J21Rik	0	0	0	0	0	0	0	0	0	0	0	1	0	0
A230028O05Rik	0	1	1	1	1	0	2	0	0	1	2	2	3	1
A230046K03Rik	22	81	61	90	102	31	61	20	62	92	71	83	78	34
A230050P20Rik	21	95	38	44	59	37	22	19	51	44	32	52	40	24
A230051N06Rik	0	0	0	0	0	0	0	0	0	0	0	0	0	0
A230056J06Rik	0	0	0	0	0	0	0	0	0	0	0	0	0	0
A230056P14Rik	1	0	0	1	3	2	3	0	4	0	4	2	3	3
A230057D06Rik	0	1	0	1	0	0	0	0	0	0	0	0	1	1
A230065H16Rik	0	0	1	0	0	0	0	0	1	2	1	1	1	0
A230070E04Rik	0	0	0	0	2	0	0	0	1	0	0	0	1	0
A230072C01Rik	0	1	0	0	2	0	1	0	0	0	0	1	0	0
A230072E10Rik	0	3	1	0	0	1	0	0	2	2	5	4	0	0
A230077H06Rik	1	0	0	0	0	0	0	0	0	0	0	0	0	0
A230087F16Rik	0	0	0	0	0	0	1	0	0	0	0	1	0	0
A230103O09Rik	0	0	0	0	0	0	0	0	0	0	0	0	0	0
A230108P19Rik	0	0	0	0	0	0	0	0	0	0	0	0	0	0
A2m	0	3	0	1	0	0	1	0	0	0	0	0	1	0
A330008L17Rik	0	0	0	0	0	0	0	0	0	0	0	0	0	0
A330015K06Rik	0	0	0	1	0	0	0	0	0	0	0	0	1	0
A330023F24Rik	74	176	74	80	151	64	66	15	110	116	132	148	77	67
A330032B11Rik	1	2	1	3	4	0	0	1	12	10	8	4	3	1
A330033J07Rik	0	0	0	0	0	0	0	0	0	0	0	0	0	0
A330035P11Rik	1	0	3	3	6	2	3	1	1	4	0	1	2	0
A330041J22Rik	1	2	2	0	6	1	3	0	3	1	0	2	1	2
A330048O09Rik	0	0	0	2	2	1	1	0	1	0	1	1	0	1
A330049N07Rik	1	0	0	0	0	0	0	0	0	0	0	0	1	0
A330069E16Rik	3	5	4	6	6	2	6	3	2	5	7	3	10	3
A330069K06Rik	0	0	0	1	0	0	0	0	0	0	0	0	1	0
A330070K13Rik	0	0	0	0	0	0	0	0	0	0	0	0	0	1
A330074K22Rik	4	10	2	5	5	1	4	0	4	10	9	10	17	4
A330076C08Rik	0	0	0	0	0	0	2	0	0	0	0	0	1	0
A330076H08Rik	0	0	0	0	0	0	0	0	0	0	0	0	0	0
A330093E20Rik	0	0	1	0	0	0	0	0	0	0	0	0	0	0
A330102I10Rik	1	11	0	8	0	1	0	0	1	3	3	1	2	0
A3galt2	2	6	0	3	5	4	8	1	3	1	7	7	12	4
A430005L14Rik	104	305	139	179	160	115	102	31	141	131	228	231	132	87
A430010J10Rik	0	0	0	0	1	0	0	0	0	0	0	0	0	0
A430033K04Rik	16	62	18	47	51	32	31	4	25	27	55	47	41	27
A430035B10Rik	0	6	2	0	3	0	1	0	1	3	2	2	2	0
A430046D13Rik	30	83	33	72	56	12	57	17	49	103	92	69	79	41
A430048G15Rik	0	0	0	1	1	0	0	0	0	0	0	0	0	0
A430057M04Rik	0	1	0	0	0	0	0	0	0	0	0	1	0	0
A430060F13Rik	1	0	0	0	0	0	0	0	0	0	0	0	0	0
A430072P03Rik	0	0	0	1	0	0	0	0	0	0	0	0	0	0
A430078G23Rik	3	7	1	3	6	3	3	1	5	7	8	2	5	5
A430078I02Rik	2	5	1	2	4	0	0	0	2	2	1	2	0	2
A430085M09Rik	0	0	0	0	0	0	0	0	0	0	0	0	0	0
A430088P11Rik	0	1	0	0	0	0	0	0	0	0	0	1	0	1
A430090L17Rik	0	1	0	1	0	0	0	0	1	0	0	0	0	0
A430093F15Rik	0	0	0	0	0	0	0	0	0	0	1	0	0	0
A430105I19Rik	32	73	35	42	51	19	39	8	73	93	55	41	100	51
A430105J06Rik	1	0	0	0	1	0	2	0	1	0	3	3	1	0
A430108G06Rik	0	0	0	0	0	0	0	0	0	1	0	0	0	0
A430110L20Rik	19	79	20	44	22	13	35	14	20	39	38	39	37	25
A4galt	56	81	43	82	105	65	65	10	59	89	128	166	92	96
A4gnt	0	0	1	0	0	1	0	0	1	0	0	0	0	0
A530001N23Rik	0	0	1	2	0	0	0	0	0	1	1	0	0	0
A530006G24Rik	1	0	0	0	0	0	0	0	0	0	0	0	0	0
A530010L16Rik	0	0	0	0	1	0	0	0	0	0	0	0	0	0
A530013C23Rik	39	93	53	34	54	27	36	18	68	74	60	66	83	27
A530016L24Rik	202	542	91	306	202	124	218	60	269	322	355	261	290	317
A530020G20Rik	0	1	0	0	0	0	0	1	2	0	1	1	0	1
A530021J07Rik	0	0	0	0	1	0	1	0	0	0	0	0	0	0
A530032D15Rik	0	0	0	0	0	0	0	0	0	0	1	0	0	0
A530046M15Rik	1	0	0	0	0	0	0	0	0	1	0	0	0	0
A530050N04Rik	0	0	0	1	1	0	0	0	0	0	0	0	0	0
A530053G22Rik	0	0	0	0	0	0	1	0	0	1	0	0	0	0
A530058N18Rik	1	0	1	1	0	0	0	0	2	0	2	1	0	0
A530064D06Rik	0	0	1	0	1	0	1	0	0	0	0	0	0	0
A530065N20Rik	0	0	0	0	0	0	1	0	1	0	0	0	0	0
A530072M11Rik	2	3	4	2	0	0	0	0	0	0	0	0	0	0
A530088E08Rik	0	4	1	1	2	2	0	0	2	0	3	2	0	0
A530095I07Rik	0	2	0	1	3	1	1	0	0	1	0	1	1	1
A530099J19Rik	1	1	0	1	0	0	3	0	0	0	0	0	0	0
A630001G21Rik	3	6	5	2	6	4	6	5	7	11	11	13	12	10
A630001O12Rik	1	0	0	1	0	0	0	1	0	1	0	1	1	0
A630010A05Rik	0	0	0	0	0	0	0	0	0	0	0	0	0	0
A630012P03Rik	0	0	0	0	0	0	0	0	0	0	0	0	0	0
A630019I02Rik	5	4	8	6	7	2	3	1	7	8	16	10	9	8
A630020A06	0	0	0	0	0	0	0	0	0	0	0	0	0	0
A630023A22Rik	0	0	0	0	0	1	0	0	0	0	1	0	0	0
A630023P12Rik	0	0	0	0	1	0	0	0	0	0	0	0	0	0
A630033H20Rik	0	0	0	0	0	0	0	0	0	0	0	1	0	0
A630034I12Rik	4	11	5	19	19	10	6	5	9	7	24	21	11	11
A630050E04Rik	0	0	0	0	0	0	0	0	0	0	0	0	0	0
A630066F11Rik	5	29	18	18	40	30	20	9	37	23	27	13	12	8
A630072L19Rik	0	0	0	0	0	0	0	0	1	1	0	0	0	0
A630072M18Rik	48	100	66	94	130	64	64	32	92	116	135	127	116	57
A630073D07Rik	0	0	0	0	0	0	0	0	1	0	0	0	0	0
A630075F10Rik	0	0	0	0	0	0	0	0	0	0	0	1	0	0
A630076J17Rik	0	0	0	1	1	1	1	0	1	2	2	1	2	3
A630077J23Rik	1	3	0	0	0	0	0	0	0	0	2	2	2	0
A630095N17Rik	0	0	0	0	0	1	0	0	1	0	0	0	0	0
A730004F24Rik	0	0	0	0	0	0	0	0	0	0	0	0	0	0
A730006G06Rik	0	0	0	0	0	1	0	0	1	0	0	0	0	0
A730009L09Rik	0	0	0	0	0	0	0	0	0	0	0	0	0	0
A730013G03Rik	0	4	1	1	1	0	2	0	0	1	1	1	1	1
A730017C20Rik	0	0	0	0	2	0	0	0	1	0	0	0	0	0
A730018C14Rik	0	0	0	0	0	0	0	0	0	0	1	0	0	0
A730020E08Rik	0	0	0	0	0	0	0	0	0	0	0	0	0	0
A730020M07Rik	8	19	7	9	8	2	5	3	12	8	6	8	7	11
A730036I17Rik	1	0	0	1	0	0	0	0	0	0	0	2	0	0
A730046J19Rik	1	0	1	1	0	0	0	0	2	1	2	2	2	1
A730049H05Rik	0	3	0	5	3	2	2	0	3	3	6	7	3	2
A730056A06Rik	3	3	0	5	3	1	6	3	1	5	2	1	4	2
A730063M14Rik	14	15	11	10	13	3	8	0	9	17	15	9	22	9
A730082K24Rik	2	0	0	0	3	0	0	0	1	0	1	0	1	0
A730085K08Rik	0	0	0	0	0	0	0	0	1	0	0	0	0	0
A730089K16Rik	0	2	3	2	1	0	1	0	0	2	3	3	1	1
A730090N16Rik	0	0	0	0	0	0	0	0	1	0	0	0	0	0
A830005F24Rik	0	0	0	0	0	0	0	0	0	0	0	0	0	0
A830009L08Rik	0	1	0	0	2	0	0	0	0	0	1	0	0	0
A830011K09Rik	0	0	0	0	0	0	0	0	0	0	0	0	0	0
A830012C17Rik	0	1	2	1	2	1	0	0	0	3	2	0	1	1
A830018L16Rik	0	1	0	1	2	1	0	0	1	0	0	1	0	0
A830019L24Rik	0	0	0	0	0	0	0	0	0	0	1	0	0	0
A830019P07Rik	1	2	1	1	2	1	1	1	5	2	5	5	2	3
A830021M18Rik	1	0	1	0	0	0	0	0	0	0	1	0	0	0
A830029E22Rik	0	0	0	0	0	0	0	0	0	0	0	0	0	0
A830035A12Rik	0	0	0	0	0	0	0	0	0	0	0	0	0	0
A830035O19Rik	23	47	46	46	76	52	39	4	22	42	73	45	41	22
A830052D11Rik	1	0	0	0	1	0	1	0	0	1	0	0	1	1
A830080D01Rik	9	31	12	17	24	10	14	2	17	22	22	31	36	9
A830082K12Rik	2	4	7	10	3	7	10	3	4	7	12	4	8	3
A830082N09Rik	6	14	11	10	10	6	5	3	12	12	4	5	7	4
A930001A20Rik	0	0	0	0	0	0	0	0	0	0	0	0	0	0
A930001C03Rik	0	0	0	0	3	0	0	0	0	0	0	0	1	1
A930002C04Rik	20	31	57	110	137	77	77	12	28	39	60	43	38	24
A930003A15Rik	0	0	0	0	1	0	2	0	0	1	0	0	0	0
A930003O13Rik	0	0	0	0	0	0	0	0	0	0	0	0	0	0
A930004D18Rik	0	0	0	0	1	0	0	0	0	0	0	0	0	0
A930005H10Rik	9	22	6	16	31	13	9	7	12	18	19	16	27	8
A930006I01Rik	0	0	0	0	0	0	0	0	0	0	0	0	1	0
A930006K02Rik	1	0	2	2	0	0	0	0	0	1	0	1	1	1
A930007A09Rik	3	7	6	6	4	9	5	2	6	4	7	10	8	3
A930007I19Rik	0	0	0	0	0	0	1	0	2	1	0	0	1	0
A930009A15Rik	0	0	0	0	0	1	0	0	0	0	0	0	0	0
A930011G23Rik	0	0	0	1	0	0	0	0	0	0	0	0	0	0
A930012L18Rik	0	0	0	0	1	0	3	1	0	2	0	1	0	0
A930017K11Rik	0	0	0	0	0	0	0	0	0	0	0	0	0	0
A930017M01Rik	2	2	2	3	1	2	2	0	2	2	3	7	1	1
A930018P22Rik	0	6	2	0	2	3	1	0	2	2	4	2	1	2
A930019D19Rik	0	1	0	0	0	0	0	0	0	0	0	0	0	0
A930024E05Rik	0	5	0	3	9	4	5	0	2	2	8	5	5	1
A930027H12Rik	0	0	0	0	1	0	0	0	0	0	0	0	0	0
A930028N01Rik	0	1	1	2	3	1	1	1	0	1	1	0	0	0
A930029G22Rik	4	1	4	6	12	9	8	3	2	3	5	7	3	6
A930031H19Rik	0	0	0	0	0	0	0	0	0	0	0	0	0	0
A930033H14Rik	17	35	14	14	21	16	12	2	15	9	22	19	20	26
A930038B10Rik	0	0	0	0	1	0	1	0	0	0	0	0	0	1
A930041C12Rik	0	0	0	0	0	0	0	0	0	0	0	0	0	0
AA387883	0	0	0	0	0	0	0	0	0	0	0	0	0	0
AA388235	0	1	1	2	0	1	1	0	0	0	0	1	0	1
AA413626	8	19	7	10	13	6	8	2	7	11	10	6	8	2
AA414768	4	4	9	11	7	10	8	7	0	8	3	6	6	2
AA414992	0	0	0	1	1	0	2	0	0	1	0	2	0	0
AA415398	3	7	2	4	4	4	3	2	5	2	8	6	5	2
AA465934	1	1	6	3	6	3	2	2	4	3	6	3	0	0
AA467197	0	0	8	8	6	2	1	3	2	0	7	7	1	2
AA536875	0	0	0	0	0	0	0	0	0	0	0	0	0	0
AA543186	0	0	2	0	1	1	1	0	0	0	1	0	1	0
AA543401	0	0	0	0	2	0	0	0	0	0	0	1	0	0
AA545190	0	0	0	0	0	1	0	0	0	0	0	0	0	0
AA619741	0	0	0	0	0	0	0	0	0	0	0	0	0	0
AA986860	2	1	1	2	0	0	4	2	3	2	1	1	2	2
Aaas	87	254	126	127	207	162	108	44	152	162	179	197	158	95
Aacs	7	17	5	7	3	6	4	4	5	12	11	14	13	12
Aadac	0	0	0	0	0	0	0	0	0	1	1	0	0	0
Aadacl2	0	0	0	0	0	0	0	0	0	0	0	0	0	0
Aadacl3	0	0	1	0	0	0	0	0	0	0	0	0	1	0
Aadat	0	0	0	0	0	0	0	0	0	0	0	0	0	0
Aaed1	326	773	605	971	1028	521	778	103	449	440	492	546	423	264
Aagab	180	491	221	189	294	196	162	67	291	290	286	303	316	194
Aak1	347	783	317	609	673	350	591	173	587	674	685	804	591	436
Aamdc	286	613	227	379	328	257	292	111	293	375	407	303	325	206
Aamp	547	1300	245	383	407	188	246	175	737	821	673	746	716	512
Aanat	0	0	0	0	1	0	0	0	0	0	1	0	0	0
Aar2	162	354	107	222	189	131	158	71	207	245	228	186	215	127
Aard	0	0	0	0	0	0	0	0	0	0	0	1	0	0
Aars	298	748	721	638	867	519	357	226	670	672	741	833	647	314
Aars2	43	97	9	36	36	31	31	19	35	74	47	34	36	33
Aasdh	12	44	58	54	85	29	29	25	29	44	59	61	49	13
Aasdhppt	57	183	93	164	187	94	133	59	109	122	131	84	98	59
Aass	0	2	4	6	4	3	5	1	0	1	2	1	2	3
Aatf	25	85	59	47	82	51	54	14	52	59	71	53	40	14
Aatk	6	21	5	7	8	2	1	3	9	9	10	7	6	5
AB124611	0	0	0	0	0	0	0	0	0	0	1	0	0	1
Abat	18	38	21	23	41	20	24	9	34	40	28	41	40	16
Abca1	196	279	95	169	120	121	137	42	177	220	286	292	261	222
Abca12	0	0	0	0	0	0	0	0	0	1	0	0	0	0
Abca13	0	0	0	0	0	0	0	0	0	0	0	0	0	0
Abca14	0	0	0	0	0	0	0	0	0	0	0	0	0	0
Abca15	0	0	0	0	0	0	0	0	0	0	0	0	0	0
Abca16	1	0	0	0	0	0	0	0	0	0	0	0	1	0
Abca17	0	0	0	0	1	0	0	0	0	0	0	4	0	0
Abca2	256	563	206	384	389	257	240	44	327	402	408	411	450	255
Abca3	82	175	49	87	74	42	65	26	80	89	160	140	161	144
Abca4	9	37	12	14	20	3	10	1	19	10	23	19	17	9
Abca5	12	44	22	40	35	19	40	3	26	34	27	22	30	8
Abca6	164	383	134	178	146	88	186	46	234	285	197	192	203	182
Abca7	45	91	41	47	47	21	48	14	86	91	87	93	72	63
Abca8a	238	829	458	537	600	336	326	178	408	450	426	359	336	222
Abca8b	22	62	7	11	8	5	12	7	33	40	28	19	29	12
Abca9	28	95	57	31	49	15	28	19	71	65	82	65	70	35
Abcb10	291	449	297	447	453	265	343	120	305	381	456	407	362	209
Abcb11	1	0	1	1	0	1	0	0	2	0	2	1	0	1
Abcb1a	33	120	115	123	143	81	87	14	50	44	63	60	60	23
Abcb1b	11	52	47	53	57	25	41	29	38	32	33	36	44	13
Abcb4	83	290	125	165	220	94	181	52	142	213	201	152	175	79
Abcb5	0	0	0	1	0	0	0	0	0	0	0	0	0	0
Abcb7	356	1050	425	657	784	368	418	140	493	660	679	680	543	328
Abcb8	19	78	54	92	91	44	67	24	48	59	50	45	35	25
Abcb9	46	72	26	53	54	35	25	11	62	75	74	48	56	39
Abcc1	78	195	108	154	200	116	115	43	133	134	163	131	150	88
Abcc10	12	11	12	8	11	6	7	6	14	18	21	15	20	14
Abcc12	0	0	0	0	0	0	2	0	1	1	0	0	0	0
Abcc2	0	0	0	1	0	0	0	0	0	0	0	0	0	0
Abcc3	0	2	4	1	2	4	2	0	0	8	2	6	6	2
Abcc4	60	148	81	82	113	76	82	21	82	79	104	94	100	50
Abcc5	87	172	190	284	291	159	209	50	155	173	206	188	135	88
Abcc6	0	0	0	1	0	0	0	0	0	0	0	0	0	1
Abcc8	49	113	43	56	54	22	41	15	63	72	69	58	61	49
Abcc9	477	1400	702	842	1173	639	780	268	723	743	819	947	736	520
Abcd1	124	278	161	210	243	188	195	55	187	185	197	220	171	114
Abcd2	9	16	10	24	34	10	25	10	18	17	16	18	18	5
Abcd3	85	241	246	275	376	189	261	85	105	152	195	147	144	88
Abcd4	16	46	23	31	40	10	15	8	49	37	49	30	27	21
Abce1	210	630	479	683	719	461	654	187	297	328	419	412	351	128
Abcf1	246	500	600	562	747	469	326	123	582	736	635	713	673	325
Abcf2	216	612	362	416	512	200	402	134	543	525	584	502	495	247
Abcf3	207	562	246	342	395	192	286	60	395	546	500	535	420	224
Abcg1	18	28	19	28	25	29	16	3	9	14	20	27	19	11
Abcg2	123	319	153	103	183	112	94	28	190	209	188	250	255	127
Abcg3	0	1	0	2	1	1	0	0	1	0	0	0	0	0
Abcg4	0	1	1	2	0	2	2	1	1	0	2	1	4	0
Abcg5	0	0	0	1	0	0	1	0	1	1	0	0	0	0
Abcg8	0	0	0	0	0	0	0	0	0	0	0	0	0	0
Abhd10	45	145	68	99	106	47	85	16	59	83	83	65	70	33
Abhd11	320	681	165	239	271	171	152	48	275	438	276	342	355	247
Abhd11os	0	0	0	1	0	0	0	0	0	0	0	0	0	0
Abhd12	235	582	329	437	489	268	315	96	402	509	454	475	414	273
Abhd12b	0	0	0	0	0	0	0	0	0	0	0	0	0	0
Abhd13	10	38	20	29	35	18	21	9	12	16	28	24	20	15
Abhd14a	23	53	142	128	174	114	87	40	39	26	53	48	29	23
Abhd14b	45	133	44	155	129	83	170	27	90	68	135	79	117	76
Abhd16a	358	755	435	424	491	372	343	145	570	575	474	594	419	284
Abhd16b	0	5	1	0	4	2	0	0	2	0	0	3	0	1
Abhd17a	244	523	168	279	259	121	185	54	355	430	404	316	330	207
Abhd17b	20	45	96	91	138	67	70	25	22	30	48	54	28	11
Abhd17c	354	616	363	548	517	425	432	86	514	755	768	913	631	476
Abhd18	113	588	261	544	524	205	325	157	176	322	387	298	313	129
Abhd2	80	193	133	161	175	130	149	37	117	158	178	226	172	87
Abhd3	30	73	26	23	28	19	23	11	42	55	46	40	46	25
Abhd4	51	71	160	253	296	207	193	35	37	37	48	51	38	32
Abhd5	102	314	260	381	406	234	325	104	178	246	271	275	202	111
Abhd6	82	226	81	111	95	59	82	25	143	181	230	221	220	122
Abhd8	91	203	86	104	103	103	72	31	98	132	163	132	120	66
Abi1	178	457	362	451	423	292	438	81	272	323	405	386	311	191
Abi2	145	233	67	132	165	106	125	22	145	162	151	136	146	127
Abi3bp	12	48	39	39	46	27	28	6	25	27	37	39	32	13
Abl1	112	380	429	413	436	222	235	121	217	251	331	330	245	134
Abl2	18	62	54	74	87	34	37	12	36	38	44	48	40	17
Ablim1	2828	6302	3289	5495	6105	3029	3841	607	4186	4432	4389	4994	3789	2851
Ablim2	39	162	50	119	96	88	51	49	112	138	147	95	90	52
Ablim3	0	0	0	0	1	0	0	0	0	0	0	0	3	0
Abo	0	0	0	0	0	0	0	0	0	0	0	0	0	0
Abr	155	488	71	109	123	63	54	26	216	172	289	204	222	159
Abra	764	1353	691	685	889	482	719	356	955	1332	768	861	991	390
Abracl	61	167	134	157	164	76	93	45	113	126	153	100	103	53
Abt1	15	41	22	49	31	12	28	13	11	28	25	22	15	10
Abtb1	91	177	37	62	75	37	51	33	104	142	107	90	106	90
Abtb2	172	409	70	170	157	60	123	40	231	244	271	213	221	216
Acaa1a	83	220	77	156	195	63	129	61	191	252	212	199	154	99
Acaa1b	3	5	0	0	0	0	2	0	3	3	11	3	6	7
Acaa2	3983	12573	5377	7552	7851	4171	5580	2299	5114	6617	6865	5280	5326	3387
Acaca	5	22	8	6	13	5	6	9	22	21	36	35	28	10
Acacb	1208	3286	945	1356	1494	659	864	454	1813	2177	2069	1878	1827	1465
Acad10	8	26	9	19	15	12	13	2	18	13	17	23	11	14
Acad11	520	1179	539	743	742	503	525	127	731	843	840	786	749	561
Acad12	204	471	66	130	176	74	101	50	263	261	297	261	303	263
Acad8	194	470	476	388	414	247	223	142	250	258	299	277	259	130
Acad9	77	220	57	96	109	49	68	22	104	109	94	77	104	79
Acadl	4100	12037	5327	7667	8482	4423	5457	2766	5735	7584	7321	6221	6859	3240
Acadm	6308	17096	5456	8246	7974	2573	5484	1215	12310	13629	12854	11351	12861	7616
Acads	859	2429	314	475	695	425	748	166	1244	1202	1259	828	901	852
Acadsb	138	518	359	582	616	251	550	190	315	426	360	354	375	190
Acadvl	8895	20725	10744	11376	12572	6851	7972	3259	10734	11237	12233	11541	10349	7191
Acan	1	1	1	0	0	0	1	0	2	0	1	0	2	1
Acap1	3	7	4	1	1	0	2	0	5	6	5	5	1	1
Acap2	68	267	51	101	115	69	96	36	126	161	170	192	192	124
Acap3	47	161	23	45	52	36	43	21	99	91	82	75	88	81
Acat1	655	1309	2697	3285	3880	1899	3065	328	995	933	960	870	776	427
Acbd3	146	379	250	347	385	220	256	91	276	287	313	337	286	146
Acbd4	8	34	21	16	25	5	15	8	21	14	20	28	28	20
Acbd5	47	169	163	145	157	78	129	27	124	149	179	171	130	63
Acbd6	88	309	109	145	170	82	92	40	152	182	199	177	148	87
Acbd7	5	14	3	4	8	2	4	0	13	6	6	8	4	6
Accs	15	39	4	14	9	6	4	4	20	19	20	18	20	12
Accsl	0	0	0	0	0	0	0	0	0	0	0	0	0	0
Acd	35	97	54	96	104	75	125	19	32	81	59	51	43	37
Ace	86	128	62	102	125	47	95	28	73	108	90	105	99	64
Ace2	6	15	9	8	8	2	11	4	7	15	13	18	8	8
Ace3	0	0	0	0	0	0	1	0	0	0	1	0	0	0
Acer1	0	0	0	0	0	0	0	0	0	0	0	1	0	0
Acer2	74	220	111	117	182	92	112	39	131	149	231	221	134	124
Acer3	23	89	87	92	87	63	83	25	52	68	84	66	71	21
Ache	2	5	2	3	2	1	3	3	1	0	0	3	1	1
Acin1	327	781	486	580	552	355	442	129	417	470	471	472	437	226
Ackr2	7	12	2	3	1	2	1	3	3	7	8	8	7	3
Ackr3	800	1797	928	658	1063	607	983	469	926	1414	541	717	907	438
Ackr4	2	3	8	6	10	7	6	0	4	3	6	5	8	1
Acly	25	64	19	45	36	17	18	12	31	51	37	39	30	24
Acmsd	0	0	0	0	0	0	0	0	0	0	0	0	1	0
Aco1	97	248	107	172	190	138	109	26	115	92	142	119	113	78
Aco2	6749	15716	4806	9029	7804	4506	7471	2434	7174	10600	8129	7502	8321	6081
Acod1	0	2	0	0	1	1	1	0	0	1	1	2	0	1
Acot11	79	176	105	140	173	137	104	43	115	164	230	157	196	115
Acot12	1	0	0	1	2	1	1	0	0	1	3	4	1	1
Acot13	2209	5540	3477	5644	5929	3558	4909	1421	2995	4162	3733	3348	3408	1937
Acot3	2	4	6	5	11	1	6	0	1	2	0	1	1	0
Acot5	0	0	0	0	0	0	0	0	0	0	0	0	0	0
Acot6	13	21	14	34	31	21	30	3	8	6	13	14	14	6
Acot7	420	1110	636	697	786	489	556	262	733	675	673	626	550	409
Acot8	2	10	4	3	5	3	2	2	3	8	8	7	6	4
Acot9	154	464	450	402	531	310	241	76	301	366	375	479	280	122
Acox1	1076	2526	1064	1547	1743	845	1346	408	1392	1705	1290	1403	1203	839
Acox2	6	13	10	7	12	7	6	5	7	11	10	12	14	7
Acox3	24	59	183	150	218	124	132	25	39	48	52	46	44	19
Acoxl	0	0	0	0	0	0	0	0	0	0	0	0	0	0
Acp2	86	260	122	140	143	74	131	42	121	175	163	141	135	115
Acp5	1	4	2	2	1	5	8	2	1	1	3	3	5	2
Acp6	85	254	226	325	348	179	181	74	159	191	210	212	162	82
Acp7	0	0	0	0	0	0	0	0	0	0	0	0	0	0
Acpp	0	0	0	1	1	0	0	0	0	0	1	1	0	1
Acpt	0	0	0	1	0	0	1	0	0	0	0	1	0	0
Acr	1	9	14	5	2	6	3	0	5	7	1	6	7	1
Acrbp	2	1	0	0	2	0	1	0	0	0	1	0	0	0
Acrv1	0	0	1	0	0	1	0	0	0	0	0	1	0	0
Acsbg1	1	3	3	2	0	3	1	0	4	1	5	1	0	2
Acsbg2	0	0	0	0	0	0	0	0	0	0	0	0	0	0
Acsf3	72	182	109	125	123	95	83	42	100	112	79	106	113	75
Acsl1	2159	6637	2102	3294	2881	1631	2147	1197	3204	3447	3714	3944	3173	2274
Acsl3	12	51	35	74	70	29	43	8	15	23	45	40	35	9
Acsl4	56	186	98	144	131	77	144	40	93	95	131	123	111	74
Acsl5	16	40	29	34	37	34	43	13	27	34	40	40	22	27
Acsl6	58	132	77	132	126	63	86	22	75	96	103	102	80	60
Acsm1	0	0	0	0	0	0	0	0	0	0	0	0	0	0
Acsm2	0	0	0	0	1	0	0	0	0	0	0	0	0	0
Acsm3	0	0	1	0	1	0	0	0	0	0	0	0	2	0
Acsm4	0	0	0	0	0	0	0	0	0	0	0	0	0	0
Acsm5	39	136	159	148	205	189	129	45	105	94	184	213	175	89
Acss1	1173	3490	1765	2044	2096	1467	1285	705	1786	1896	2149	1900	1893	1261
Acss2	75	230	141	141	206	139	105	73	144	176	173	170	168	75
Acss3	33	94	66	62	95	26	50	13	51	58	69	53	53	29
Acta1	249	347	819	385	1002	669	555	54	250	350	211	529	488	177
Acta2	425	729	528	584	590	548	434	259	477	799	463	781	708	369
Actb	2890	6781	6247	4877	5243	3725	4630	1819	4135	6051	4863	5275	3969	2319
Actbl2	1	2	0	2	1	0	1	0	0	1	1	0	2	2
Actc1	44749	98746	50273	84450	84529	46760	55563	24709	65127	66428	67802	60684	62466	47152
Actg2	14	25	20	23	17	16	12	5	9	31	17	31	15	21
Actl10	3	4	2	4	4	3	1	1	3	4	9	4	4	3
Actl11	0	1	0	0	0	0	0	0	1	1	0	1	0	0
Actl6a	64	224	58	74	65	45	58	37	103	140	160	107	116	66
Actl6b	0	0	0	0	0	0	0	0	0	1	0	0	0	0
Actl7a	1	2	1	5	2	4	2	0	2	4	5	6	3	0
Actl9	0	0	0	1	0	0	0	0	0	1	0	0	2	1
Actn1	105	265	117	130	173	108	140	59	153	215	196	184	127	133
Actn2	11697	27870	10911	13316	12472	7658	10148	3001	15178	13081	13864	13379	13529	8063
Actn3	0	1	0	1	2	0	0	0	3	1	1	1	0	0
Actn4	267	786	325	487	475	328	377	134	413	428	439	420	353	265
Actr10	158	575	259	282	329	126	225	57	294	362	338	355	314	162
Actr1a	767	1884	493	714	720	399	605	145	1006	1101	1030	1029	1004	726
Actr1b	266	607	220	306	309	131	188	66	328	489	470	463	470	282
Actr2	259	625	369	370	504	302	419	139	408	436	525	445	384	212
Actr3	242	755	492	812	810	481	639	291	461	548	634	574	484	241
Actr3b	236	686	473	455	682	363	478	202	485	413	448	370	386	187
Actr5	31	70	29	60	42	29	43	18	67	64	77	62	49	40
Actr6	27	92	42	77	80	34	37	16	81	64	81	88	49	31
Actr8	109	244	235	281	424	169	204	83	173	178	199	193	174	79
Actrt1	0	0	0	0	0	0	0	0	0	0	0	0	0	0
Actrt2	0	0	0	0	0	0	0	0	0	0	0	0	0	0
Actrt3	0	0	0	0	1	0	0	0	0	0	1	0	0	0
Acvr1	71	204	53	86	100	60	122	26	110	129	127	143	106	98
Acvr1b	37	136	86	154	163	87	105	60	111	92	133	184	113	72
Acvr1c	0	0	1	0	0	0	1	0	0	0	0	0	0	0
Acvr2a	87	254	107	176	172	100	117	89	146	183	222	206	186	74
Acvr2b	25	59	51	67	78	41	56	24	56	63	51	39	58	30
Acvrl1	93	268	46	45	50	42	62	16	87	161	171	137	148	80
Acy1	54	153	55	54	62	38	50	17	89	114	118	90	98	68
Acy3	295	579	442	708	785	426	562	196	432	444	361	361	344	229
Acyp1	27	65	59	63	89	51	73	27	38	63	41	33	58	16
Acyp2	934	2500	1141	2211	2221	1319	1666	489	1302	1642	1530	1246	1193	667
Ada	2	18	8	12	13	15	14	6	5	10	17	20	18	9
Adad1	1	2	5	1	2	4	3	0	1	0	0	0	3	1
Adad2	0	0	1	0	0	0	0	0	0	0	0	0	0	0
Adal	11	32	41	53	51	29	41	19	32	31	44	32	32	21
Adam10	123	349	175	219	207	81	250	115	277	375	316	260	287	160
Adam11	32	39	26	53	42	13	46	9	22	49	40	45	42	36
Adam12	0	3	0	2	1	0	1	0	0	1	1	2	1	0
Adam15	179	287	55	148	112	50	83	66	163	279	230	230	183	197
Adam17	9	23	38	33	39	13	26	18	12	26	18	14	7	14
Adam18	0	0	0	0	0	0	1	0	0	0	0	0	0	0
Adam19	187	203	47	76	51	40	64	48	105	215	110	72	136	93
Adam1a	22	55	48	69	45	46	72	21	41	36	49	53	43	22
Adam1b	12	44	28	37	30	30	28	8	28	14	31	24	41	27
Adam2	0	0	0	0	0	0	0	0	0	0	0	0	1	0
Adam21	0	0	0	0	0	0	0	0	0	0	0	1	0	0
Adam22	44	127	94	131	120	75	103	47	94	100	147	110	81	56
Adam23	15	23	48	48	47	20	43	20	15	38	27	17	16	7
Adam24	0	0	0	0	0	0	0	0	0	0	0	0	0	0
Adam25	0	0	0	1	1	0	0	0	0	0	0	0	0	0
Adam26a	0	0	0	0	0	0	0	0	0	0	0	0	0	1
Adam26b	0	0	0	0	0	0	0	0	0	0	0	0	0	0
Adam28	0	0	0	0	0	0	0	0	0	0	0	0	0	0
Adam29	0	0	0	0	0	0	0	0	0	0	0	0	0	0
Adam3	0	0	0	0	0	0	0	0	0	0	0	0	0	0
Adam30	0	0	2	1	1	0	2	0	1	0	0	1	2	1
Adam32	2	0	6	0	0	5	3	0	2	0	1	1	1	1
Adam33	0	4	2	2	0	0	1	0	1	4	2	1	2	0
Adam34	0	0	0	0	0	0	0	0	0	0	0	0	0	0
Adam4	1	8	13	12	13	4	11	6	5	6	2	3	4	2
Adam5	0	0	1	0	2	0	0	0	0	0	0	0	0	1
Adam6a	0	0	0	0	2	0	0	0	0	0	1	1	0	0
[truncated: 21,931 more rows]
