# Supplementary material for: Selective Depletion of Gut Gram-Negative Bacteria Attenuates Alcohol Binge-Induced Cardiovascular Dysfunction by Lowering Cardiac Anandamide Levels
Source: Am J Pathol. 2025 Nov 6;196(1):192–208. doi: 10.1016/j.ajpath.2025.10.010 (PMC12799518; doi:10.1016/j.ajpath.2025.10.010)
Supplement: Supplemental Table S2 [file mmc7.xlsx]

## Sheet: metadata
Supplemental Table 2: Raw abundance 16S rRNA-sequencing data and associated sample metadata. Complete raw abundance counts from 16S rRNA (V1–V8) gene sequencing of microbiota samples, along with associated sample metadata.
Complete raw abundance counts from 16S rRNA (V1–V8) gene sequencing of microbiota samples, along with associated sample metadata.	animal code	bef ABx (#)	after ABx (#)
male	CG_11	S00TK-0001	S00TK-0002
male	CG_12	S00TK-0003	S00TK-0004
male	CG_13	S00TK-0005	S00TK-0006
male	CG_15	S00TK-0009	S00TK-0010
female	CG_16	S00TK-0011	S00TK-0012
female	CG_18	S00TK-0013	S00TK-0014
female	CG_19	S00TK-0015	S00TK-0016
female	CG_20	S00TK-0017	S00TK-0018
male	CG_21	S00TK-0019	S00TK-0020
male	CG_23	S00TK-0007	S00TK-0008

## Sheet: emu-combined-abundance-species-
species	S00TK-0018_run650.filtered	S00TK-0017_run650.filtered	S00TK-0010_run650.filtered	S00TK-0002_run650.filtered	S00TK-0004_run650.filtered	S00TK-0001_run650.filtered	S00TK-0014_run650.filtered	S00TK-0012_run650.filtered	S00TK-0006_run650.filtered	S00TK-0016_run650.filtered	S00TK-0008_run650.filtered	S00TK-0007_run650.filtered	S00TK-0019_run650.filtered	S00TK-0013_run650.filtered	S00TK-0020_run650.filtered	S00TK-0011_run650.filtered	S00TK-0015_run650.filtered	S00TK-0005_run650.filtered	S00TK-0009_run650.filtered	S00TK-0003_run650.filtered
Absiella tortuosum							10023.2	10173.6					25.0485	15386	87.5465	3457.59
Acutalibacter muris			14.9781								51.0481	14.0987						69.3808	525.187
Akkermansia muciniphila			1390	329	148	404.923			80		56							22.0009	84	22
Amedibacillus dolichus							453.761	1318.47					566.82	1654.94	1463.78	326.159
Anaerocolumna cellulosilytica																				22.4478
Anaerostipes hadrus																				14.2525
Barnesiella viscericola																			12.9737
Blautia producta								22						92.5177	45				28.2701	15.9829
Blautia sp. SC05B48														27.2514
Blautia sp. YL58																			13.6377	19.2161
Breznakia pachnodae				109.527	14															51.5456
Clostridium saudiense					13
Clostridium sp. BNL1100				45.1398	19															85.5977
Dielma fastidiosa							12.4739	13.4938						14.3383
Dolosigranulum pigrum	1	10
Duncaniella sp. B8			717.734	1241.84	1414.43	1368.29			1257.44		3451.96	3425.95						2656.27	934.631	1261.68
Dysosmobacter welbionis			17.8872																18.5787
Eisenbergiella massiliensis																			26.5379	19.5602
Enterocloster bolteae				34.4378															49.1335	47.744
Enterococcus avium								10.8954					15.4266	47.5567	30.0445
Enterococcus faecalis	225	2422.57					302.53	246.892		4247.5			865.809	883.877	1006.08	31	1933.89
Enterococcus faecium							79.5441	52.4853					56.1794	179.627	91.0252
Enterococcus gilvus													20.6516		30.7972
Enterococcus hirae							15.1675							18.6364	35.8634
Erysipelotrichaceae bacterium I46							3555.92	9332.02					3615.52	11838.8	8381.9	1820.23			17
Eubacterium coprostanoligenes				49.0014		37
Eubacterium oxidoreducens				41.3722																13.8054
Eubacterium ventriosum			38.0003	39.4044	21.0001	17						42.0001
Eubacterium xylanophilum				33.1869		28.9984													24.2629	101.148
Faecalicatena orotica																			18.9695	18.2713
Faecalicoccus acidiformans														16.9882
Faecalimonas umbilicata																			45.7801
Faecalitalea cylindroides				33.1251										24.6793						23.4544
Flintibacter sp. KGMB00164			30.9659	46.9934		20.0037					13	26.9997						29.6447	61.6429	44.5262
Hungateiclostridiaceae bacterium KB18			22.0219								69.9519	29.9013						80.937	585.832
Hungateiclostridium alkalicellulosi				21.8858																27.1778
Hungatella hathewayi			27.4177	27.953								45.3089							51.8023	39.155
Ihubacter massiliensis																			15
Kineothrix alysoides				23.9866															31.5505	32.662
Lachnoclostridium phocaeense																			19.1459
Lachnoclostridium phytofermentans																				14.6793
Lachnoclostridium sp. YL32																			15.3205
Lachnospiraceae bacterium Choco86				21.7264															30.2866	23.7278
Lachnospiraceae bacterium GAM79			48.582	58.639	22.9999	54.2275						33.691						55.9543	129.923	161.507
Lacrimispora algidixylanolytica																			14.4512	15.3198
Lacrimispora saccharolytica				44.91		40.2251												34.0448	74.6739	58.6551
Lacrimispora sphenoides																			12.9802
Lactobacillus gasseri																			28.7074
Lactobacillus johnsonii	67	521.433			75.0004	15				1901.5		30					521.111	11	637.34
Marvinbryantia formatexigens														13
Muribaculum intestinale			1433.27	959.158	1202.57	767.713			44.5623		155.038	250.048						247.734	2540.39	1036.32
Oscillibacter valericigenes			19.147									20.0003						18.0374	21.7781
Paeniclostridium sordellii															24.9066
Pseudoclostridium thermosuccinogenes				12.9743
Robinsoniella peoriensis														23.3461
Romboutsia ilealis													16.3706		31.4225
Romboutsia lituseburensis													30.0517		61.167
Romboutsia timonensis			15	31	62	13							1788.85		1952.49					12
Roseburia hominis				33.1082
Roseburia intestinalis				112.791		14.8004													61.6965	70.5982
Spiroplasma chrysopicola				20.1741
Spiroplasma syrphidicola				20.1741
Turicibacter sanguinis	18.2392	178.47			24.0574	10.6943	76.3132	101.051		149.306			261.706	167.041	413.537	18.8621	165.294
Turicibacter sp. H121	226.761	1972.53		59	126.943	48.3057	230.079	431.068		1296.69			1683.36	512.109	1712.82	72.159	1533.71			58
[Clostridium] cocleatum			13
[Clostridium] dakarense													24.1967		59.8627
[Eubacterium] rectale				13.4845
[Eubacterium] siraeum																				30
[Eubacterium] tenue															12.7665
[Ruminococcus] gnavus				31.0055		38.822								12.3017					36.5115	21.9653
